# Supplementary material for: Uncovering inequality through multifractality of land prices: 1912 and contemporary Kyoto
Source: PLoS One. 2018 Apr 30;13(4):e0196737. doi: 10.1371/journal.pone.0196737 (PMC5927455; doi:10.1371/journal.pone.0196737)
Supplement: S1 Dataset — (CSV) [file pone.0196737.s002.csv]

	X	Y	Price	Category
1	571201.064081	3873227.72539	238.86	Residential
2	571199.241598	3873201.14761	160.56	Residential
3	571240.009461	3873135.82107	362.34	Residential
4	571222.95469	3873110.62198	2.29	Residential
5	571232.895014	3873108.48174	16	Residential
6	571204.914022	3873129.23148	26.74	Residential
7	571204.880976	3873155.45798	84.42	Residential
8	571221.011084	3873186.2375	464.4	Residential
9	571222.710296	3873135.16779	18.7	Residential
10	571279.562641	3873110.17893	129.96	Residential
11	571269.787599	3873144.95714	269.82	Residential
12	571267.737557	3873175.30501	70.2	Residential
13	571301.793315	3873152.62732	483.66	Residential
14	571332.822878	3873170.69071	289.62	Residential
15	571334.606331	3873123.92459	21.29	Forest
16	571370.533326	3873084.74474	19.3	Forest
17	571335.032461	3873092.6654	71.89	Forest
18	571267.463941	3873198.3486	143.46	Residential
19	571280.019471	3873219.50705	545.76	Residential
20	571363.487773	3873213.80237	1831.68	Residential
21	571412.755655	3873353.70532	13.73	Field
22	571361.610113	3873304.92858	52.97	Field
23	571379.789855	3873359.2888	26.15	Field
24	571391.893969	3873492.91667	5.84	Field
25	571359.667081	3873472.52419	83.53	Forest
26	571371.374241	3872849.37281	56.88	Residential
27	571375.518036	3872847.12484	34.92	Residential
28	571379.788113	3872845.74838	38.88	Residential
29	571384.524561	3872844.65821	42.84	Residential
30	571388.917587	3872843.51708	32.94	Residential
31	571393.374665	3872844.00062	29.88	Residential
32	571399.019769	3872843.21151	86.4	Residential
33	571405.191298	3872840.96335	50.04	Residential
34	571410.335266	3872840.49341	52.92	Residential
35	571415.48047	3872841.37977	47.7	Residential
36	571423.412452	3872841.82569	70.02	Residential
37	571432.705512	3872844.9096	40.5	Residential
38	571439.169534	3872844.19574	76.86	Residential
39	571446.952476	3872853.81654	248.76	Residential
40	571453.784461	3872851.6736	39.06	Residential
41	571380.088448	3872860.60943	187.38	Residential
42	571440.748304	3872870.91791	1.13	Forest
43	571425.082563	3872868.78423	7.33	Forest
44	571430.996782	3872903.77992	53.36	Forest
45	571479.800774	3872903.43677	59.64	Forest
46	571431.117823	3872796.22527	172.26	Residential
47	571425.336156	3872796.86249	183.78	Residential
48	571418.90025	3872796.78276	282.24	Residential
49	571414.256556	3872793.6379	204.66	Residential
50	571409.65143	3872796.76038	263.52	Residential
51	571404.314163	3872796.07314	193.32	Residential
52	571397.776987	3872808.57746	354.42	Residential
53	571388.645048	3872802.99131	687.24	Residential
54	571377.260776	3872809.25354	226.8	Residential
55	571369.249647	3872809.93742	343.8	Residential
56	571346.69107	3872800.76971	10.83	Forest
57	571351.267504	3872834.64311	44.1	Residential
58	571354.218344	3872819.80341	693.92	Residential
59	571321.745296	3872724.17294	28.29	Forest
60	571300.907915	3872754.69789	8.07	Forest
61	571344.972517	3872768.41531	176.26	Forest
62	571435.026318	3872631.20003	267.76	Residential
63	571426.513608	3872622.09418	199.26	Residential
64	571422.833157	3872601.76152	192.24	Residential
65	571415.810313	3872613.8638	84.6	Residential
66	571265.545134	3873102.10776	59.76	Residential
67	571277.098462	3873091.1745	68.58	Residential
68	571285.580154	3873071.4495	61.56	Residential
69	571299.27892	3873042.14799	326.34	Residential
70	571298.252235	3873024.64132	275.76	Residential
71	571299.505338	3873015.13408	388.08	Residential
72	571298.001464	3873003.75244	482.04	Residential
73	571299.61032	3872990.88515	307.8	Residential
74	571350.461363	3873009.96998	840.42	Residential
75	571327.124457	3872993.71996	99.9	Residential
76	571195.314798	3873093.53237	150.12	Residential
77	571237.030186	3873086.78975	57.78	Residential
78	571212.468463	3873092.18709	70.56	Residential
79	571225.471864	3873089.73491	103.5	Residential
80	571225.093732	3873074.17084	163.98	Residential
81	571250.342193	3872990.07952	230.58	Residential
82	571251.0406	3872999.88829	229.5	Residential
83	571251.89278	3873009.2352	227.16	Residential
84	571252.393743	3873018.54021	177.84	Residential
85	571252.950817	3873025.0626	100.8	Residential
86	571255.642601	3873061.87175	744.66	Residential
87	571265.190283	3873042.93083	85.86	Residential
88	571251.410512	3873032.8343	158.58	Residential
89	571265.173458	3873037.00408	49.14	Residential
90	571213.577225	3873023.63287	646.38	Residential
91	571167.916325	3873038.94093	1033.38	Residential
92	571187.956814	3872972.70702	397.98	Residential
93	571198.907469	3872949.7915	35.82	Residential
94	571205.94229	3872956.50299	13.86	Residential
95	571214.654388	3872961.68082	184.68	Residential
96	571213.232445	3872943.13608	32.4	Residential
97	571228.878249	3872953.37428	130.5	Residential
98	571217.729138	3872936.80532	36.18	Residential
99	571237.962082	3872937.07129	324.9	Residential
100	571263.462173	3872950.8921	34.2	Residential
101	571259.829407	3872942.79409	18.54	Residential
102	571255.935196	3872932.32519	73.98	Residential
103	571254.320524	3872918.07779	57.78	Residential
104	571250.551872	3872907.70366	62.82	Residential
105	571243.11538	3872914.0615	32.76	Residential
106	571246.407314	3872923.30184	60.84	Residential
107	571120.809628	3872908.78181	213.66	Residential
108	571137.25052	3872893.60106	210.24	Residential
109	571158.14575	3872884.78579	88.89	Forest
110	571217.246668	3872900.72106	94.86	Residential
111	571208.681695	3872906.48479	180	Residential
112	571148.740383	3872942.92234	496.08	Residential
113	571181.806077	3872915.93051	487.98	Residential
114	571250.575693	3872976.15289	162.18	Residential
115	571265.533951	3872972.11735	25.2	Residential
116	571253.204866	3872965.05908	191.88	Residential
117	571223.188023	3872883.24179	43.56	Residential
118	571228.244697	3872868.73257	213.3	Residential
119	571240.507268	3872886.95928	30.96	Residential
120	571246.857622	3872880.70212	387.36	Residential
121	571254.426233	3872878.53497	77.58	Residential
122	571247.58893	3872858.11058	6.46	Forest
123	571285.561632	3872804.44169	19.19	Forest
124	571276.548545	3872825.78083	18.62	Forest
125	571282.637745	3872844.92327	629.46	Residential
126	571262.338274	3872877.13498	210.6	Residential
127	571268.875513	3872875.62417	193.5	Residential
128	571275.943602	3872875.57727	141.12	Residential
129	571281.036467	3872872.7645	138.42	Residential
130	571285.438827	3872868.81881	127.8	Residential
131	571290.065212	3872866.3949	126.9	Residential
132	571295.954218	3872862.74215	207	Residential
133	571303.280334	3872857.13232	282.78	Residential
134	571311.735645	3872860.28953	78.12	Residential
135	571311.366624	3872842.87205	428.22	Residential
136	571327.017019	3872840.84038	170.28	Residential
137	571332.015811	3872837.62071	245.34	Residential
138	571341.726244	3872833.94384	117.54	Residential
139	571335.983063	3872833.75188	146.7	Residential
140	571324.582158	3872807.17298	178.02	Residential
141	571316.94077	3872830.25891	988.02	Residential
142	571318.932906	3872811.04737	246.96	Residential
143	571303.182914	3872940.00356	7.16	Forest
144	571280.319678	3872944.02426	30.24	Residential
145	571273.902162	3872928.18163	65.34	Residential
146	571290.273333	3872937.62646	1.7	Forest
147	571279.491577	3872912.04455	119.88	Residential
148	571283.91364	3872903.98751	57.42	Residential
149	571292.85067	3872910.83995	185.04	Residential
150	571303.560811	3872919.6216	46.8	Residential
151	571302.968674	3872903.60092	227.52	Residential
152	571309.189731	3872902.09451	46.8	Residential
153	571314.344136	3872900.36326	92.34	Residential
154	571330.585962	3872909.45509	12.66	Forest
155	571315.74607	3872886.25431	84.78	Residential
156	571322.210843	3872882.2482	89.1	Residential
157	571334.34982	3872871.65374	17.64	Residential
158	571339.294873	3872879.60783	228.96	Residential
159	571356.188098	3872866.2392	73.98	Residential
160	571351.865836	3872867.90065	94.32	Residential
161	571345.630919	3872867.10545	50.4	Residential
162	571352.772118	3872880.61418	10.62	Residential
163	571361.697478	3872907.06941	107.58	Forest
164	571373.27318	3872945.19365	39.5	Field
165	571308.135497	3872951.77914	440.64	Residential
166	571290.947849	3872965.76494	550.98	Residential
167	571313.689358	3872969.52196	159.12	Residential
168	572161.677631	3874151.18465	227.29	Residential
169	572155.845112	3874088.88498	29.7	Residential
170	572152.176752	3874112.36067	63.6	Residential
171	572153.149555	3874008.75758	2.9	Residential
172	572154.857321	3873985.32529	27.17	Residential
173	572155.919581	3873967.03787	24.51	Residential
174	572156.2543	3873953.03458	4.21	Residential
175	572156.638786	3873940.1982	25.84	Residential
176	572159.439315	3873918.87969	31.59	Residential
177	572158.312697	3873901.13719	4.77	Residential
178	572186.221275	3873895.39694	45.23	Residential
179	572186.046938	3873885.80836	5.7	Residential
180	572184.110165	3873880.39156	34.55	Residential
181	572169.365252	3874111.52487	108.09	Residential
182	572029.626769	3874310.62766	12.7	Residential
183	572023.043811	3874313.36159	13.76	Residential
184	572017.756876	3874315.59922	14.04	Residential
185	572008.006646	3874320.78849	57.71	Residential
186	571996.795315	3874326.24601	53.29	Residential
187	571989.355954	3874329.08865	34.75	Residential
188	571982.312723	3874332.66301	31.01	Residential
189	571975.819538	3874336.59738	7.5	Residential
190	572016.959442	3874288.90569	0.07	Forest
191	572024.259152	3874296.92127	1.49	Residential
192	572009.920513	3874290.1917	0.08	Forest
193	572003.987828	3874292.23242	0.05	Forest
194	571994.58296	3874295.27952	0.16	Forest
195	571985.297377	3874299.32036	0.14	Forest
196	571979.164606	3874300.73364	0.1	Forest
197	571972.387676	3874304.74218	0.17	Forest
198	571966.124417	3874321.37418	26.24	Residential
199	571962.68269	3874307.28551	0.23	Forest
200	571957.866168	3874327.17795	42.36	Residential
201	571954.023145	3874310.53096	0.13	Forest
202	571944.364201	3874326.39184	166.14	Residential
203	571938.584124	3874327.53047	205.03	Residential
204	571923.928792	3874330.06387	397.78	Residential
205	571911.509224	3874340.67822	60.8	Residential
206	571907.751592	3874328.92514	60.8	Residential
207	571902.025697	3874332.83905	129.2	Residential
208	571893.327012	3874334.15665	206.08	Residential
209	571883.887588	3874335.3744	124.44	Residential
210	571873.686886	3874336.56121	246.78	Residential
211	571862.873602	3874337.5551	136.52	Residential
212	571873.664542	3874387.01036	213.04	Residential
213	571879.118889	3874382.353	113.4	Residential
214	571890.072477	3874380.76333	206.56	Residential
215	571901.342214	3874379.01601	92.5	Residential
216	571906.385657	3874378.34239	97.2	Residential
217	571911.735916	3874377.45562	90	Residential
218	571917.18465	3874376.93736	54	Residential
219	571922.613127	3874376.01092	162	Residential
220	571928.387967	3874374.55737	99.72	Residential
221	571932.965818	3874371.66195	79.5	Residential
222	571945.407277	3874359.80082	45.26	Residential
223	571938.566643	3874367.06737	103.58	Residential
224	571950.294356	3874326.11153	149.5	Residential
225	571075.578127	3871147.28664	63.31	Forest
226	571081.019222	3871198.12846	17.9	Forest
227	571015.555098	3871275.86323	81.65	Forest
228	571062.612228	3871236.91405	36.88	Forest
229	571001.843154	3871037.045	37.08	Forest
230	570963.2451	3871125.85329	27.26	Field
231	570988.297986	3871075.50029	8.13	Forest
232	570963.473371	3871057.88348	70.73	Forest
233	571357.169402	3871582.51	2.3	Forest
234	571466.289315	3871515.87081	2.29	Forest
235	571536.663523	3871501.80589	1.91	Forest
236	571626.844485	3871459.88449	0.27	Forest
237	571622.470735	3871487.94123	9.1	Forest
238	571601.939547	3871475.48333	12.09	Rice_Field
239	571601.908515	3871459.88447	0.52	Forest
240	571600.670851	3871464.6005	1.62	Rice_Field
241	571610.592526	3871378.42708	0.75	Forest
242	571662.075653	3871245.85475	1.29	Forest
243	571361.345494	3871536.83361	0.25	Forest
244	571563.001798	3871472.76802	30.04	Rice_Field
245	571559.184365	3871450.32534	0.2	Residential
246	571538.868235	3871462.56671	44.41	Rice_Field
247	571510.131806	3871456.70719	50.65	Rice_Field
248	571479.654519	3871462.27743	38.03	Rice_Field
249	571454.949628	3871478.16157	36.96	Rice_Field
250	571432.239615	3871485.29004	37.94	Rice_Field
251	571412.249012	3871520.18161	3.99	Rice_Field
252	571401.241559	3871516.9452	2.19	Forest
253	571409.565582	3871494.33206	24.05	Rice_Field
254	571462.994567	3871487.10044	0.31	Forest
255	571493.976256	3871346.97768	70.36	Residential
256	571537.053053	3871398.10621	3.49	Forest
257	571516.519234	3871425.98057	26.21	Rice_Field
258	571512.849431	3871401.9417	32.28	Forest
259	571505.873106	3871384.87319	3.03	Forest
260	571477.309159	3871399.61047	1.18	Forest
261	571482.669577	3871421.90489	31.46	Rice_Field
262	571458.710609	3871433.20694	46.74	Rice_Field
263	571437.266837	3871438.90745	47.91	Rice_Field
264	570854.589317	3871760.31968	12.34	Rice_Field
265	570824.264293	3871751.27054	23.17	Rice_Field
266	570896.699642	3871759.53529	20.28	Rice_Field
267	570881.527718	3871770.85322	10.47	Rice_Field
268	570931.84112	3871773.37398	7.34	Field
269	570935.703552	3871783.01743	24.73	Field
270	570929.325859	3871763.70708	0.35	Forest
271	570908.463381	3871773.97572	36.39	Rice_Field
272	570966.156574	3871750.35519	4.67	Forest
273	570977.058258	3871738.06597	21.52	Rice_Field
274	571028.673382	3871732.7262	0.3	Forest
275	571061.662392	3871721.6873	0.31	Forest
276	571072.487722	3871754.61321	68.77	Rice_Field
277	571047.577329	3871761.48673	36.77	Rice_Field
278	571023.211887	3871754.10973	21.31	Rice_Field
279	570973.02457	3871774.35839	23.48	Rice_Field
280	570963.45792	3871794.33923	4.1	Rice_Field
281	570975.974574	3871799.44657	0.47	Forest
282	571052.460923	3871787.05404	17.53	Rice_Field
283	571012.337378	3871800.1929	0.34	Forest
284	571008.036159	3871783.91757	61.72	Rice_Field
285	571158.059262	3871781.9778	34.11	Rice_Field
286	571133.617989	3871781.69116	27.85	Rice_Field
287	571114.147398	3871784.14069	25.75	Rice_Field
288	571088.759566	3871791.02238	6.1	Rice_Field
289	571109.856145	3871771.58186	9.19	Rice_Field
290	571083.238145	3871788.71471	7.19	Rice_Field
291	571104.169209	3871756.6358	30.2	Rice_Field
292	571093.177614	3871756.46668	11.09	Rice_Field
293	571097.41784	3871724.18446	18.08	Rice_Field
294	571085.408229	3871722.53965	2.25	Field
295	571085.364027	3871710.66538	0.5	Forest
296	571206.635225	3871760.18434	75.27	Rice_Field
297	571179.15589	3871749.97533	19.21	Rice_Field
298	571168.916747	3871742.77508	16.58	Rice_Field
299	571176.132221	3871724.63541	0.48	Forest
300	571188.291782	3871729.58279	0.19	Forest
301	571225.018125	3871740.11999	20.42	Rice_Field
302	571233.327203	3871738.87518	1.57	Forest
303	571147.056158	3871736.53412	46.08	Rice_Field
304	571125.811585	3871743.33336	36.77	Rice_Field
305	571146.942296	3871716.95007	1.91	Forest
306	571108.205211	3871717.68737	0.64	Forest
307	571075.064061	3871689.2355	4.18	Forest
308	571098.565855	3871684.37367	4.55	Forest
309	571086.688366	3871657.54874	15.14	Forest
310	571310.94248	3871681.75712	11.32	Forest
311	571284.561404	3871729.43722	11.32	Forest
312	571212.117251	3871659.39456	92.03	Forest
313	571304.202776	3871613.70042	1.61	Forest
314	571326.678607	3871629.33319	98.08	Residential
315	571315.071427	3871601.05564	13.58	Residential
316	571316.834304	3871589.62915	0.32	Forest
317	571580.78494	3871366.18271	7	Residential
318	571533.672766	3871422.02435	0.4	Forest
319	571065.073108	3870689.81786	0.36	Forest
320	571133.463323	3870658.06284	7.82	Forest
321	571318.876314	3870589.71096	36.26	Forest
322	571118.464501	3870584.48269	51.79	Rice_Field
323	571094.477991	3870606.99902	70.14	Rice_Field
324	571148.364623	3870565.38196	53.78	Rice_Field
325	571173.83555	3870554.69196	44.47	Rice_Field
326	571292.849292	3870474.20363	78.68	Rice_Field
327	571199.874084	3870528.00403	56.96	Rice_Field
328	570996.092754	3870647.9107	7.86	Forest
329	571024.253615	3870622.54933	0.85	Forest
330	571020.905903	3870599.56723	17.17	Rice_Field
331	571043.829302	3870587.4112	2.16	Forest
332	571065.610445	3870670.50178	0.95	Forest
333	571062.353485	3870622.20111	72.22	Rice_Field
334	571039.367368	3870644.77038	50.04	Rice_Field
335	571085.427178	3870571.50151	7	Rice_Field
336	571137.594789	3870538.04649	8.97	Rice_Field
337	571136.870698	3870529.46156	8.08	Rice_Field
338	571160.50071	3870518.78295	1.5	Forest
339	571178.08383	3870507.83616	4.1	Field
340	571286.240116	3870459.74441	1.55	Forest
341	571201.117742	3870495.6643	7.06	Rice_Field
342	571503.488367	3870626.15812	3.93	Forest
343	571272.971763	3870694.97936	2.56	Rice_Field
344	571425.933507	3870672.43923	26.64	Rice_Field
345	571348.231715	3870682.31719	22	Rice_Field
346	571102.069065	3870732.31647	4.11	Rice_Field
347	571124.227813	3870726.27454	23.99	Rice_Field
348	571227.299852	3870710.61779	56.11	Rice_Field
349	571172.200164	3870715.86682	48.79	Rice_Field
350	570948.591738	3870766.70162	77.28	Field
351	570982.385454	3870711.77353	56.86	Rice_Field
352	571056.376493	3870719.40145	88.61	Rice_Field
353	571036.67261	3870689.12384	0.56	Forest
354	571012.22062	3870718.23852	37.39	Rice_Field
355	570995.833167	3870674.82438	1.55	Forest
356	570956.525756	3870738.5363	4.15	Forest
357	570957.708465	3870686.66648	21.83	Forest
358	571592.892118	3871261.77583	0.61	Forest
359	571432.168138	3871577.93685	5.31	Forest
360	571545.583331	3871396.07696	2.56	山
361	571723.776151	3871581.61422	14.54	Forest
362	571739.314006	3871341.08926	54.96	山
363	571859.185401	3871588.71313	19.63	Forest
364	571955.339326	3871411.90459	38.25	Forest
365	571566.906985	3871542.48257	9.17	Forest
366	571754.804942	3871506.66393	3.44	Forest
367	571649.151114	3871473.59845	0.86	Forest
368	571320.379387	3871048.10809	14.1	Forest
369	571274.633791	3871125.77172	43.21	Field
370	571300.047084	3871041.8954	2.77	Forest
371	571203.276021	3871195.84668	2.62	Forest
372	571190.541768	3871221.93147	6.55	Forest
373	571107.462574	3871211.35024	11.79	Forest
374	571148.858342	3871198.81338	27.07	Forest
375	571156.8961	3871172.54986	17.03	Forest
376	571155.458907	3871149.43126	10.91	Forest
377	571193.129076	3871102.76755	6.99	Forest
378	571193.097095	3871140.72525	3.49	Forest
379	571192.764202	3871042.31657	0.74	Forest
380	571179.876998	3871081.39955	9.3	Forest
381	571151.218368	3871048.38388	1.22	Forest
382	571171.35831	3871045.65765	0.11	Forest
383	571130.589322	3871061.37912	0.11	Forest
384	571156.181007	3871075.59649	7.54	Forest
385	571092.885279	3871000.71757	12.2	Forest
386	570507.565089	3871316.22565	314.37	Residential
387	570488.060475	3871324.51079	15.89	Field
388	570488.757293	3871293.78301	43.65	Residential
389	570477.050762	3871324.01831	15	Field
390	570477.93346	3871293.19239	32.72	Residential
391	570439.834309	3871312.59351	560.56	Residential
392	570393.157584	3871310.04598	120.67	Residential
393	570381.013472	3871308.36405	109.87	Residential
394	570402.926532	3871328.55673	48.3	Residential
395	570404.899641	3871295.37085	39	Residential
396	570343.905998	3871315.89983	38.25	Residential
397	570360.710075	3871326.2617	123.66	Residential
398	570361.102717	3871298.69368	88.83	Residential
399	570362.802106	3871279.43982	50.62	Residential
400	570349.313398	3871361.82246	47.25	Residential
401	570361.51802	3871394.78807	4.34	Forest
402	570362.646136	3871368.02885	57.3	Residential
403	570373.645554	3871397.30046	435	Forest
404	570514.791466	3871378.4421	186.88	Residential
405	570489.911225	3871379.66004	233.37	Residential
406	570463.765516	3871401.94905	46.03	Residential
407	570466.153772	3871374.28328	120.31	Residential
408	570445.383845	3871398.70023	5.68	Forest
409	570447.652891	3871371.15912	82.88	Residential
410	570384.769425	3871370.18572	48	Residential
411	570398.028752	3871369.00021	94.72	Residential
412	570426.556719	3871366.60536	130.05	Residential
413	570410.847582	3871368.44801	56.34	Residential
414	570373.34555	3871375.62205	38.11	Residential
415	570378.583877	3871361.89257	10	Residential
416	570374.564279	3871361.9071	10	Residential
417	570381.207896	3871398.03064	2.19	Forest
418	570427.662166	3871389.99444	0.13	Forest
419	570402.029296	3871396.53302	0.48	Forest
420	570497.15509	3871223.63184	30.13	Forest
421	570513.14506	3871284.83694	1.77	Field
422	570498.116536	3871263.30007	44.15	Field
423	570594.028514	3871181.85059	70.83	Forest
424	570590.279063	3871224.00077	60.03	Forest
425	570536.84394	3871235.80941	25.15	Forest
426	570536.852975	3871276.74523	19.92	Forest
427	570560.997991	3871269.94302	31.31	Field
428	570616.275835	3871249.8608	24.98	Field
429	570587.355245	3871262.97786	19.41	Field
430	570665.149344	3871212.40801	6.05	Residential
431	570661.828122	3871200.95642	65.92	Field
432	570668.49559	3871234.40581	42.55	Field
433	570680.616798	3871076.45143	192.85	Residential
434	570724.016986	3871082.19843	4.35	Rice_Field
435	570706.691881	3871074.25696	68.62	Residential
436	570707.160368	3871059.44791	42.37	Residential
437	570700.776219	3871003.25361	139.87	Field
438	570761.880197	3870914.08056	33.24	Field
439	570576.873542	3871356.10535	191.78	Residential
440	570544.596358	3871364.90139	149.17	Residential
441	570627.787973	3871295.87237	284.95	Residential
442	570591.308023	3871306.93396	187.12	Residential
443	570554.148321	3871325.98466	105.01	Residential
444	570551.962199	3871308.18687	159.12	Residential
445	570641.78965	3871341.45322	42.55	Residential
446	570627.517066	3871344.53923	33.5	Residential
447	570611.473688	3871343.04358	75	Residential
448	570605.229699	3871355.28565	23.49	Residential
449	570684.765143	3871328.77697	80.27	Rice_Field
450	570663.90506	3871285.02598	35.07	Field
451	570716.808695	3871243.78821	32.14	Field
452	570693.076284	3871288.24008	24.15	Field
453	570687.678421	3871257.59521	21.84	Field
454	570719.947534	3871316.43696	10.83	Field
455	570731.70836	3871311.21437	10.35	Rice_Field
456	570748.406945	3871305.75992	15.18	Field
457	570763.737216	3871283.05395	25.49	Field
458	570767.586655	3871243.28501	55.6	Field
459	570760.44096	3871215.56983	16.65	Field
460	570757.64866	3871202.89678	0.65	Forest
461	570840.417972	3871259.30933	214.47	Residential
462	570873.168038	3871257.58713	10.83	Residential
463	570860.560065	3871261.32909	71.25	Residential
464	570863.471562	3871224.51783	26.5	Residential
465	570862.714992	3871225.44234	28.86	Residential
466	570863.791574	3871187.45761	38.91	Field
467	570873.199588	3871150.0623	10.97	Field
468	570861.923814	3871119.51813	4.52	Forest
469	570919.810901	3871111.68534	31.66	Forest
470	570853.665084	3871097.92652	76.75	Rice_Field
471	570743.09841	3871133.50939	71.46	Field
472	570816.359211	3871135.27385	23	Field
473	570812.036235	3871122.713	20.98	Field
474	570768.729056	3871106.08322	31.5	Rice_Field
475	570730.292873	3871106.05918	27.9	Field
476	570766.76451	3871153.04907	11.69	Field
477	570786.960587	3871178.17243	48.71	Field
478	570822.476297	3871154.23554	85.07	Field
479	570813.510898	3871277.55072	137.5	Residential
480	570806.925764	3871252.54715	66	Residential
481	570814.00734	3871223.45538	63.07	Field
482	570832.625683	3871191.91542	7.88	Field
483	570801.544352	3871198.89062	29.44	Field
484	570906.295059	3871223.98097	25.41	Field
485	570890.847812	3871250.50213	79.95	Residential
486	570901.522265	3871234.72654	10.83	Residential
487	570913.709573	3871248.1923	66.06	Residential
488	570932.670062	3871200.65489	115.39	Field
489	570927.895381	3871144.28916	86.57	Field
490	570724.81264	3871278.81393	30.99	Field
491	570739.367962	3871237.22564	41.13	Field
492	570676.391182	3871064.18358	1.6	Field
493	570755.569047	3871061.48626	79.36	Field
494	570434.466701	3871765.61163	67.34	Residential
495	570468.269097	3871821.5274	75.56	Residential
496	570451.5117	3871822.1372	73.1	Residential
497	570449.39641	3871805.6339	17.47	Residential
498	570444.070382	3871805.85254	41.65	Residential
499	570463.42461	3871802.70213	67.5	Residential
500	570457.594892	3871775.1103	461.5	Residential
501	570496.646562	3871768.13305	147.67	Residential
502	570483.461407	3871771.02336	157.55	Residential
503	570513.40137	3871790.10479	72	Residential
504	570497.810185	3871793.87964	224.67	Residential
505	570690.1334	3871381.53744	2.2	Field
506	570698.436122	3871378.40608	4.62	Field
507	570687.593076	3871366.25385	16.56	Residential
508	570696.338495	3871363.69678	29.65	Residential
509	570710.832992	3871363.0043	68.64	Residential
510	570727.884915	3871356.48311	13.67	Field
511	570742.581888	3871350.66973	4.93	Field
512	570757.128721	3871344.4839	48.32	Residential
513	570799.357013	3871324.75046	49.37	Residential
514	570775.068017	3871335.66293	7.15	Field
515	570434.795043	3871413.42074	23.09	Forest
516	570404.688217	3871428.4038	152.25	Residential
517	570397.223003	3871412.07586	60.75	Residential
518	570341.043933	3871404.47049	57.95	Residential
519	570361.390734	3871426.46383	16	Residential
520	570360.012956	3871418.95213	20	Residential
521	570595.318349	3871440.8973	3.22	Forest
522	570595.210604	3871409.994	236.02	Residential
523	570565.147027	3871440.34076	31.54	Residential
524	570560.469717	3871415.97243	151.9	Residential
525	570514.342799	3871436.66334	19.67	Forest
526	570508.278603	3871418.63572	40.13	Field
527	570634.996381	3871384.96942	126.54	Residential
528	570657.049139	3871377.27717	10.51	Residential
529	570678.60791	3871387.02032	10.26	Residential
530	570675.815497	3871371.84542	52.96	Residential
531	570664.713999	3871377.76592	33.55	Residential
532	570662.683005	3871366.50242	1.6	Field
533	570847.015792	3871360.89171	31.44	Forest
534	570715.449153	3871394.08628	70.33	Residential
535	570729.414019	3871385.8029	60.38	Residential
536	570749.393543	3871377.48096	114.63	Residential
537	570766.22232	3871368.76621	49.57	Residential
538	570775.155296	3871361.35012	38.7	Residential
539	570784.563785	3871356.91271	50.68	Residential
540	570799.747413	3871351.25156	101.86	Residential
541	570814.886809	3871343.10327	69.18	Residential
542	570830.488101	3871330.43687	106.66	Residential
543	570865.873286	3871324.80263	16.91	Forest
544	570846.136271	3871321.55109	50.85	Residential
545	570703.075727	3871401.30365	48.88	Residential
546	570701.4786	3871425.91055	7.2	山
547	570692.852413	3871403.07495	36.72	Residential
548	570683.527656	3871416.22233	1.31	Forest
549	570681.546397	3871401.60314	33.21	Residential
550	570661.855618	3871403.12987	90.94	Residential
551	570636.024192	3871415.38553	55	Residential
552	570632.02867	3871403.8472	33.71	Residential
553	570654.837248	3871433.78813	12.18	Forest
554	570624.500229	3871434.85251	49	Residential
555	570632.119294	3871453.13983	10.56	Rice_Field
556	570661.038931	3871455.23421	7.89	Rice_Field
557	570688.275183	3871448.91707	2.96	Rice_Field
558	570393.713276	3871484.39414	588.12	Residential
559	570465.283254	3871462.63923	21.43	Forest
560	570486.4342	3871504.47151	254.95	Residential
561	570464.814637	3871505.38927	62.24	Residential
562	570431.199021	3871455.12569	267.06	Residential
563	570409.280167	3871459.4969	81.05	Residential
564	570432.74737	3871477.85722	202.31	Residential
565	570413.394135	3871562.08894	22.94	Residential
566	570393.742996	3871525.81924	286.14	Residential
567	570394.191522	3871547.78935	276.6	Residential
568	570392.956026	3871566.68571	142.95	Residential
569	570395.376841	3871593.9908	269.61	Residential
570	570445.498835	3871591.82927	697.79	Residential
571	570442.239801	3871555.70362	466.64	Residential
572	570446.086747	3871501.19715	271.28	Residential
573	570423.210942	3871501.85414	163.11	Residential
574	570448.838195	3871527.79803	191.9	Residential
575	570425.407526	3871527.05661	131.62	Residential
576	570509.161897	3871540.88047	810.54	Residential
577	570480.726099	3871557.16633	222.79	Residential
578	570514.746316	3871576.59156	40.85	Residential
579	570531.144422	3871617.44859	861.55	Residential
580	570490.75655	3871623.4396	432.01	Residential
581	570493.455344	3871644.81174	42.22	Residential
582	570496.708969	3871698.22055	459.82	Residential
583	570460.778693	3871695.55407	233.92	Residential
584	570421.891527	3871690.0711	555.75	Residential
585	570461.762443	3871733.74991	265.88	Residential
586	570433.446436	3871729.9031	259.58	Residential
587	570406.408984	3871724.5921	232.72	Residential
588	570389.569926	3871690.68461	154.28	Residential
589	570388.40111	3871726.70518	49.63	Residential
590	570377.985191	3871671.33569	42.23	Residential
591	570378.1852	3871685.97266	23.4	Residential
592	570378.737982	3871713.29743	45.12	Residential
593	570386.755357	3871640.86461	232.51	Residential
594	570375.95982	3871647.68964	11.36	Residential
595	570410.121984	3871643.06427	413.72	Residential
596	570461.49529	3871652.31773	293.03	Residential
597	570437.892219	3871647.49529	367.65	Residential
598	570485.091066	3871662.50052	274.75	Residential
599	570540.85482	3871690.45732	171.08	Residential
600	570520.841808	3871683.17472	416.81	Residential
601	570488.004814	3871734.7255	211.45	Residential
602	570540.925201	3871724.83877	131.93	Residential
603	570515.771498	3871731.40368	183.35	Residential
604	570560.413122	3871729.93383	1.23	Rice_Field
605	570595.395	3871689.32651	22.69	Rice_Field
606	570596.118422	3871716.16666	8.07	Residential
607	570566.165245	3871692.53202	87.65	Rice_Field
608	570576.285891	3871667.54489	193.04	Residential
609	570590.984137	3871699.9428	124.96	Residential
610	570585.610953	3871721.32095	5.37	Residential
611	570575.012302	3871726.52511	0.81	Residential
612	570660.252694	3871664.50268	682.27	Residential
613	570601.068762	3871729.01682	8.25	Residential
614	570587.799797	3871733.03427	4.75	Residential
615	570643.210939	3871766.32471	3.31	Field
616	570630.38098	3871728.13015	10.08	Residential
617	570614.015723	3871730.39133	1.4	Residential
618	570612.97186	3871724.3556	10.64	Residential
619	570642.533022	3871735.06006	17.22	Residential
620	570631.804151	3871735.60982	128.35	Residential
621	570617.050787	3871734.23004	0.39	Rice_Field
622	570639.786093	3871717.97572	9.87	Residential
623	570623.286619	3871721.24548	70.65	Residential
624	570635.286748	3871708.96782	6.58	Residential
625	570634.733973	3871717.09157	50.8	Residential
626	570629.402313	3871717.06141	9.84	Residential
627	570621.520742	3871703.66826	48.25	Residential
628	570613.690967	3871669.89195	693.58	Residential
629	570368.476428	3871410.02456	275.6	Residential
630	570368.16265	3871425.56204	4.8	Residential
631	570707.238255	3871437.7265	0.09	山
632	570761.943313	3871395.45515	28.82	山
633	570434.896646	3871612.20477	26.73	Residential
634	570471.975531	3871556.46036	15.39	Residential
635	570931.737844	3871513.74277	79.08	Residential
636	571323.841656	3871616.58631	9.75	Residential
637	571331.095998	3871545.21135	25.81	Rice_Field
638	570672.49707	3871547.41657	40.32	Residential
639	571007.422833	3871680.69662	14.23	Field
640	570990.323804	3871681.09605	9.33	Field
641	570954.034016	3871658.87819	3.49	Forest
642	570871.258268	3871604.63575	4.87	Residential
643	570875.036971	3871599.41217	1.14	Residential
644	570930.191596	3871603.89723	182.1	Residential
645	570974.109616	3871607.73066	4.71	Field
646	571015.572376	3871611.39599	8	Residential
647	570991.440552	3871640.91743	69.17	Field
648	571001.915827	3871611.7245	20.41	Rice_Field
649	571025.028378	3871625.4347	221.72	Residential
650	571037.86616	3871625.9349	8.5	Residential
651	571086.51506	3871606.55307	15.31	Field
652	571056.263663	3871597.19301	0.23	Forest
653	571056.126189	3871610.5673	140.34	Residential
654	570882.367555	3871569.36816	38.17	Rice_Field
655	570885.625437	3871552.02383	7.68	Residential
656	570886.4423	3871543.62034	7.06	Residential
657	570887.641571	3871534.78252	26.94	Residential
658	570899.217566	3871537.49403	1.12	Rice_Field
659	570934.842014	3871579.50179	92.92	Residential
660	570891.944517	3871581.41433	1.14	Residential
661	570893.659343	3871575.99414	1.12	Rice_Field
662	570900.34519	3871554.98539	21.53	Rice_Field
663	570920.284327	3871551.86015	68.73	Rice_Field
664	570941.109499	3871559.21632	16.29	Rice_Field
665	570957.814508	3871558.28188	28.84	Rice_Field
666	570948.537504	3871537.01028	9.36	Rice_Field
667	570956.584601	3871509.92304	17.84	Rice_Field
668	570947.804424	3871520.68709	24.68	Residential
669	570977.960178	3871510.56106	38.2	Rice_Field
670	570991.549748	3871546.71637	130.76	Rice_Field
671	571012.646118	3871580.65824	23.72	Rice_Field
672	571028.577503	3871544.70715	65.53	Rice_Field
673	571057.234393	3871578.32294	12.92	Rice_Field
674	571061.202538	3871549.81584	41.56	Rice_Field
675	571056.088095	3871534.19525	13.79	Rice_Field
676	571100.439198	3871555.16346	53.36	Rice_Field
677	571109.315102	3871520.71143	0.94	Forest
678	571087.842781	3871537.75227	36.33	Rice_Field
679	571136.304783	3871564.88893	47.45	Rice_Field
680	571119.05997	3871532.42556	0.68	Forest
681	571150.088434	3871545.27077	1.31	Forest
682	571149.842577	3871530.49504	17.02	Rice_Field
683	571175.732443	3871586.4112	0.15	Forest
684	571171.357867	3871581.61187	0.31	Forest
685	571268.978825	3871541.60002	1.66	Forest
686	571222.121143	3871552.29281	0.87	Forest
687	571251.100639	3871528.98672	7.85	Rice_Field
688	571207.757143	3871531.10953	16.37	Forest
689	571300.853446	3871558.2565	26.01	Rice_Field
690	571257.492352	3871580.74055	5.11	Rice_Field
691	571248.394956	3871570.91616	65.52	Rice_Field
692	571331.21213	3871568.19761	3.61	Rice_Field
693	571307.442375	3871574.82238	11.22	Rice_Field
694	571355.425303	3871457.84285	46.94	Rice_Field
695	571317.763129	3871483.9981	53.71	Rice_Field
696	571371.867135	3871487.48351	8.05	Rice_Field
697	571379.391837	3871462.30823	51.04	Rice_Field
698	571396.931629	3871421.73995	26.5	Rice_Field
699	571350.201842	3871516.99826	63.48	Rice_Field
700	571296.046378	3871528.75353	2.78	Rice_Field
701	571306.683479	3871510.508	59.26	Rice_Field
702	571255.540099	3871483.69564	18.77	Rice_Field
703	571248.970135	3871505.35627	0.44	Forest
704	571283.723647	3871455.86257	22.84	Rice_Field
705	571267.154948	3871495.01883	0.46	Forest
706	571343.205727	3871441.66683	41.85	Rice_Field
707	571246.968023	3871466.47926	3.45	Forest
708	571205.179428	3871500.20214	42.48	Field
709	571187.149446	3871478.73357	3.45	Forest
710	571204.430392	3871468.8708	1.84	Forest
711	571252.125431	3871426.10714	0.53	Forest
712	571241.378457	3871414.41455	57.65	Rice_Field
713	571271.550964	3871308.73468	0.89	Forest
714	571278.228287	3871332.02643	40.45	Rice_Field
715	571308.567029	3871283.01411	1.31	Forest
716	570790.067265	3871516.63953	26.43	Rice_Field
717	570777.883691	3871514.05971	2.31	Field
718	570769.098522	3871506.14037	14.78	Field
719	570752.573359	3871516.53993	84.48	Residential
720	570735.309649	3871506.50831	145.35	Residential
721	570688.127356	3871509.20851	62.35	Residential
722	570670.531641	3871514.54023	78.77	Residential
723	570667.832952	3871500.31656	27.33	Residential
724	570709.343761	3871503.73646	12.56	Field
725	570682.489341	3871497.99708	16.5	Residential
726	570687.480423	3871495.09102	0.8	Field
727	570671.007176	3871495.424	3.6	Residential
728	570671.580904	3871453.52726	1.08	Forest
729	570655.236715	3871438.15609	0.6	Residential
730	570650.31076	3871436.825	0.6	Residential
731	570738.294998	3871449.8073	32.95	Rice_Field
732	570711.64585	3871459.37953	28.09	Rice_Field
733	570701.208157	3871453.36917	0.28	Forest
734	570702.834552	3871475.79774	23.83	Field
735	570741.667308	3871474.17486	6.83	Field
736	570813.827626	3871402.67269	15.26	Rice_Field
737	570751.046212	3871425.32049	12.41	Rice_Field
738	570763.309408	3871414.90039	2.08	Rice_Field
739	570772.756535	3871477.87185	2.48	Forest
740	570772.197272	3871459.80776	4.85	Forest
741	570761.889339	3871457.07645	5.25	Forest
742	570797.530735	3871475.74529	8.71	Rice_Field
743	570784.140699	3871477.21419	4.32	Field
744	570789.535136	3871441.75982	1.5	Residential
745	570799.432856	3871462.06101	3.11	Field
746	570783.556043	3871453.71634	82.21	Residential
747	570798.383855	3871442.7653	7.29	Field
748	570810.423021	3871439.08344	5.82	Field
749	570787.044683	3871427.84086	7.48	Forest
750	570788.82094	3871420.61061	0.34	Forest
751	570651.877321	3871540.21591	88.09	Residential
752	570650.337225	3871513.63919	7.07	Field
753	570649.528391	3871499.41985	2.66	Field
754	570647.191322	3871470.99313	26.03	Residential
755	570593.959644	3871428.44664	77.77	Rice_Field
756	570616.010592	3871403.52074	20.12	Residential
757	570634.025908	3871459.61989	3.06	Residential
758	570630.731979	3871468.12847	56.43	Residential
759	570618.411889	3871464.50461	111.41	Residential
760	570627.794256	3871442.36947	41.75	Residential
761	570604.968782	3871443.34862	2.71	藪
762	570601.494792	3871450.97428	18.55	Residential
763	570581.098329	3871469.45584	2.26	Field
764	570597.528794	3871465.77438	8.77	Field
765	570651.41823	3871579.36733	132.05	Residential
766	570590.469194	3871552.12751	13.53	Field
767	570631.167936	3871541.46342	0.35	Field
768	570628.968026	3871524.41431	5.31	Field
769	570621.483718	3871542.00223	1.25	Forest
770	570618.353176	3871524.89629	2.65	Field
771	570599.140587	3871500.73035	95.36	Field
772	570609.984281	3871539.93082	2.31	Field
773	570594.156656	3871538.76756	11.07	Field
774	570577.114338	3871536.51448	0.29	Field
775	570986.746867	3871479.59769	26.44	Rice_Field
776	570985.541874	3871458.94988	3.93	Forest
777	571017.536066	3871489.92929	58.83	Rice_Field
778	571026.094996	3871466.79409	3.75	Forest
779	571044.681709	3871510.35486	0.62	Forest
780	571046.170599	3871499.51869	3.29	Rice_Field
781	571106.176116	3871491.03615	44.72	Rice_Field
782	571071.714295	3871504.31632	11.53	藪
783	571282.897574	3871480.08254	23.72	Rice_Field
784	571310.784716	3871448.40429	34.42	Rice_Field
785	571185.861976	3871561.34524	26.17	Rice_Field
786	571223.065811	3871560.14895	12.91	Rice_Field
787	571067.941022	3871470.10486	3.1	Forest
788	571155.703685	3871488.94858	7.18	Forest
789	570651.755964	3871446.29154	14.61	Residential
790	570668.234373	3871470.82037	99.5	Residential
791	570661.50388	3871784.74379	21	Residential
792	570690.998954	3871798.05865	9.6	Residential
793	570690.713212	3871794.42355	3.75	Residential
794	570685.502065	3871791.48655	46.15	Residential
795	570682.286754	3871786.49764	1.7	Rice_Field
796	570676.704021	3871783.43749	1.2	Rice_Field
797	570720.842744	3871769.71356	173.9	Residential
798	570692.941836	3871777.55467	4.95	Rice_Field
799	570740.914571	3871737.18665	40.1	Field
800	570728.452688	3871704.95495	127.52	Residential
801	570747.705036	3871694.94071	64.17	Residential
802	570767.316455	3871685.89828	87.87	Residential
803	570757.920146	3871689.65653	40.56	Residential
804	570706.835814	3871711.93306	66.18	Residential
805	570712.10285	3871739.49021	56.1	Residential
806	570695.031848	3871716.6086	79.41	Residential
807	570691.860991	3871741.97166	284.64	Residential
808	570678.511233	3871768.37017	42.89	Residential
809	570674.868271	3871721.05948	44.55	Residential
810	570671.355342	3871739.94599	240.26	Residential
811	570887.998342	3871693.88197	50.53	Forest
812	570868.456291	3871725.82478	101.41	Forest
813	570805.625663	3871729.33122	39.17	Forest
814	570791.032058	3871702.76911	6.81	Forest
815	570813.592074	3871675.3501	66.41	Forest
816	570786.189435	3871685.79953	64.51	Residential
817	570801.86423	3871683.33549	22.5	Forest
818	570798.605186	3871673.83737	6.93	Forest
819	570789.056186	3871655.52066	118.88	Forest
820	570769.482029	3871652.74257	33.78	Forest
821	570773.675007	3871669.90559	18.98	Residential
822	570813.242018	3871644.65125	136.69	Forest
823	570866.581155	3871669.36311	19.3	Field
824	570867.636419	3871645	47.23	Residential
825	570845.566572	3871649.91686	15.28	Field
826	570836.955435	3871659.22884	16.45	Residential
827	570867.541458	3871620.38464	0.9	Field
828	570862.761119	3871604.80174	5	Residential
829	570843.815276	3871630.17297	16.68	Field
830	570852.821925	3871609.18076	101.21	Residential
831	570832.12121	3871619.09196	59	Residential
832	571002.377774	3871703.29913	3.45	Forest
833	570971.107543	3871708.04439	2.28	Field
834	571001.184825	3871681.87858	33.26	Field
835	570950.332479	3871702.62048	50.31	Field
836	571034.015652	3871695.68629	0.53	Forest
837	571031.99632	3871682.32987	3.37	Field
838	571070.627764	3871660.91552	4.19	Forest
839	571045.109452	3871677.76522	4.56	Field
840	570995.108324	3871609.61961	46.13	Field
841	571022.68794	3871646.7426	1.56	Forest
842	570998.826756	3871647.77092	12.61	Forest
843	570945.405576	3871651.01751	10.77	Field
844	570961.321308	3871632.02795	43.47	Field
845	570924.958092	3871652.62023	52.47	Field
846	570898.773901	3871669.0331	6.94	Field
847	570889.716916	3871667.54555	6.93	Field
848	570900.202934	3871642.25467	144.9	Residential
849	570881.545088	3871639.44777	20.4	Residential
850	570920.11333	3871608.91251	20.9	Field
851	570887.895802	3871612.54234	152.24	Residential
852	570953.922974	3871606.68704	2.72	Residential
853	570770.160227	3871746.80399	104.2	Residential
854	570760.734589	3871779.98639	4.61	Rice_Field
855	570750.549145	3871660.77354	43.3	Residential
856	570737.149648	3871655.21103	88.14	Residential
857	570717.525039	3871667.07194	10.27	藪
858	570746.045432	3871637.51021	32.17	Residential
859	570705.985991	3871645.52555	20.21	Residential
860	570709.653714	3871625.82784	2.7	Residential
861	570733.541715	3871627.90606	97363	Residential
862	570718.360846	3871625.95044	55.75	Residential
863	570711.013181	3871608.61109	9.5	Residential
864	570734.220652	3871602.90046	32.6	Residential
865	570719.286662	3871605.83269	26.79	Residential
866	570729.351772	3871589.67737	48.56	Residential
867	570712.72777	3871589.26145	3.75	Residential
868	570695.538833	3871614.37352	24.32	Field
869	570686.874011	3871586.68047	15.88	Residential
870	570699.121325	3871593.71019	13.65	Residential
871	570704.710058	3871610.68996	1.07	Field
872	570807.791319	3871607.75619	117.49	Residential
873	570802.841847	3871586.01383	20.69	Field
874	570785.230435	3871614.2664	57.69	Residential
875	570768.152603	3871632.14475	47.35	Residential
876	570766.415706	3871619.11701	66.06	Residential
877	570761.065357	3871606.15893	46.54	Residential
878	570774.957222	3871587.87879	73.82	Residential
879	570759.155973	3871588.5749	21.9	Residential
880	570748.498006	3871588.71563	41.26	Residential
881	570689.568235	3871559.95517	100.31	Residential
882	570708.84829	3871556.94415	93.87	Residential
883	570727.762143	3871562.42975	24.87	Residential
884	570725.119038	3871548.97239	12.31	Residential
885	570723.902458	3871539.57054	48.56	Residential
886	570783.546201	3871549.6984	76.53	Residential
887	570770.616455	3871553.33539	58.61	Residential
888	570747.609758	3871550.61941	99.83	Residential
889	570810.172502	3871538.35483	53.72	Residential
890	570858.533703	3871540.42139	48.97	Residential
891	570837.041862	3871540.02353	17.6	Rice_Field
892	570801.489245	3871555.16127	21.44	Field
893	570830.123302	3871587.05941	26.55	Residential
894	570837.980829	3871558.46586	156.92	Residential
895	570837.575582	3871597.91162	35.55	Residential
896	570839.103221	3871584.71277	1.9	Field
897	571744.056092	3872009.41733	11.7	Forest
898	571710.513083	3872078.74663	21.43	Residential
899	571709.56806	3872056.85933	9.84	Field
900	571839.727202	3872010.53186	3.01	Forest
901	571839.548007	3872017.08648	1.85	Forest
902	570657.718129	3871787.202	6.8	Residential
903	570716.773584	3871531.8649	0.42	Forest
904	570697.546841	3871536.87347	2.2	Residential
905	570957.489089	3871774.54644	43.66	Forest
906	570899.321507	3871769.89926	24.32	Field
907	570864.535623	3871769.2637	32.97	Field
908	570835.605995	3871739.45207	9.69	Field
909	570845.164794	3871785.37344	18.44	Forest
910	570838.540029	3871753.19646	9.69	Field
911	570822.129876	3871818.54135	23.6	Field
912	570791.145942	3871841.14831	35.43	Field
913	570775.854109	3871820.66205	14.17	Field
914	570748.685588	3871762.23283	56.36	Rice_Field
915	570783.402722	3871752.67886	70.03	Residential
916	570792.095478	3871779.65156	20.67	Field
917	570819.278486	3871783.5041	28.27	Field
918	570811.323679	3871756.99373	32.25	Field
919	571031.475791	3871799.2837	24.45	Forest
920	571189.471574	3871749.36861	8.3	Forest
921	571208.778541	3871742.151	1.93	Forest
922	571202.330059	3871729.63951	8.13	Rice_Field
923	571315.638627	3871732.90088	30.05	Rice_Field
924	571285.952927	3871742.82017	11.27	Rice_Field
925	571229.732413	3871719.51128	27.23	Rice_Field
926	571252.657034	3871695.30986	5.11	Rice_Field
927	571269.035596	3871739.71957	18.15	Rice_Field
928	571275.544654	3871713.8005	51.71	Rice_Field
929	571250.292838	3871721.92215	20.97	Rice_Field
930	571373.90381	3871698.82819	21.69	Rice_Field
931	571349.0692	3871689.39273	35.57	Rice_Field
932	571320.436033	3871689.8367	27.33	Rice_Field
933	571303.924311	3871687.86382	29.4	Rice_Field
934	571267.867583	3871685.79222	1.44	Forest
935	571301.410435	3871987.45648	12.45	Rice_Field
936	571305.431894	3871963.39379	21.25	Rice_Field
937	571286.59862	3871940.48985	21.74	Rice_Field
938	571116.856834	3872004.77425	40.68	Rice_Field
939	571145.572614	3871992.2452	12.34	Rice_Field
940	571159.437532	3871980.49366	14.95	Rice_Field
941	571219.786882	3871958.78477	15.48	Rice_Field
942	571180.130719	3871970.74014	19.49	Rice_Field
943	571131.029348	3871806.22643	82.1	Field
944	571093.612978	3871827.03564	25.8	Rice_Field
945	571088.239775	3871873.82187	66.03	Rice_Field
946	571074.34284	3871805.74645	31.16	Rice_Field
947	571078.9798	3872001.87952	31.18	Rice_Field
948	571042.607264	3871994.61601	53.96	Rice_Field
949	570890.896409	3872296.67768	11.89	Forest
950	571113.132726	3872307.96375	15.06	Forest
951	571290.878859	3872290.97959	11.67	Forest
952	570900.060451	3872331.94138	34.53	Forest
953	570993.181704	3872232.76243	112.86	Residential
954	570934.605896	3872346.20794	35.18	Forest
955	570991.931965	3872277.88287	119.44	Residential
956	570984.909057	3872290.01133	16.2	Residential
957	570961.429251	3872312.77648	36.58	Field
958	570923.925633	3872310.04434	12.85	Residential
959	570942.633697	3872280.63685	81.2	Residential
960	570914.992905	3872284.4385	98.19	Residential
961	570937.184626	3872243.58446	87.57	Residential
962	570924.211362	3872244.48416	11.89	Residential
963	570952.908186	3872240.2336	90.51	Residential
964	570975.082341	3872234.27076	77.07	Residential
965	570964.712177	3872249.05383	32.05	Residential
966	571012.888542	3872223.46936	50.56	Residential
967	571035.808509	3872257.70996	160.53	Residential
968	571067.294218	3872258.51044	115.67	Residential
969	571085.64765	3872254.95293	78.3	Residential
970	571103.755953	3872251.64444	91.8	Residential
971	571125.395525	3872247.24431	116.46	Residential
972	571154.298332	3872241.57022	194.03	Residential
973	571177.781684	3872236.8181	80.27	Residential
974	571187.515052	3872234.73285	36.72	Residential
975	571209.104951	3872230.60788	11.55	Forest
976	571173.185695	3872287.16568	1.62	Forest
977	571149.937126	3872292.81222	51.92	Forest
978	571170.674519	3872341.89917	6.93	Field
979	571197.819711	3872326.33359	0.2	Forest
980	571192.313888	3872296.9405	72.53	Field
981	571195.684773	3872141.58506	247.67	Residential
982	571141.488707	3872205.64292	57.64	Forest
983	571051.482769	3872211.50408	66.8	Forest
984	571154.22382	3872127.80767	115.78	Residential
985	571121.884985	3872129.39399	125.81	Residential
986	571091.020945	3872163.21123	26.72	Forest
987	571002.99683	3872148.21334	143.58	Residential
988	571005.637213	3872179.33487	8.46	Forest
989	570883.656795	3871463.37193	102	Field
990	570920.71077	3871472.78476	3.65	Residential
991	570902.764817	3871467.22346	6.32	Residential
992	570897.222663	3871507.98483	51.04	Rice_Field
993	570878.624295	3871514.98427	26.21	Rice_Field
994	570883.502229	3871493.02455	19.19	Residential
995	570875.29628	3871492.92111	5.8	Rice_Field
996	570866.524823	3871515.05614	12.73	Rice_Field
997	570866.536376	3871492.55501	4.68	Rice_Field
998	570835.888818	3871525.94	27.14	Rice_Field
999	570852.691151	3871502.99063	98.61	Residential
1000	570840.176102	3871503.65242	14.99	Rice_Field
1001	570831.913596	3871503.70902	14.98	Rice_Field
1002	570818.784251	3871493.81873	36.5	Residential
1003	570817.362761	3871520.61834	0.85	Rice_Field
1004	570818.287234	3871510.3643	71.92	Residential
1005	570927.683947	3871500.89278	6.32	Residential
1006	570938.836124	3871502.27234	102	Field
1007	570872.218233	3871430.07214	6.11	Field
1008	570854.239519	3871458.5371	39.89	Rice_Field
1009	570855.13144	3871428.96942	17.12	Field
1010	570828.941526	3871429.13797	14.21	Field
1011	570818.320083	3871460.03266	16.47	Field
1012	570839.26732	3871460.20756	11.21	Rice_Field
1013	570831.243918	3871459.92769	42.09	Residential
1014	570847.92834	3871386.98765	26.07	Rice_Field
1015	570871.53528	3871403.26784	8.25	Rice_Field
1016	570859.764764	3871393.81861	3.11	Rice_Field
1017	570827.559312	3871411.85556	9.73	Field
1018	570860.567674	3871407.22548	3.34	Rice_Field
1019	570842.935489	3871407.07464	3.34	Rice_Field
1020	570886.616292	3871432.83722	23	Field
1021	570888.453761	3871393.92388	5.46	Forest
1022	570904.121085	3871435.50775	27.77	Field
1023	570909.379519	3871396.81759	6.33	Forest
1024	570897.951264	3871379.73387	10.52	Rice_Field
1025	570916.696851	3871451.68083	3.81	Forest
1026	570957.245689	3871449.4541	7.72	Forest
1027	570932.530131	3871425.30128	16.22	Forest
1028	570942.21634	3871467.51716	56	Residential
1029	570927.936812	3871455.14647	8.09	Forest
1030	570941.512352	3871455.81538	12.31	Residential
1031	570937.348664	3871449.35067	3.52	Residential
1032	570933.017898	3871364.54876	18.51	Rice_Field
1033	570983.38475	3871339.73592	13	Forest
1034	571014.435314	3871338.82504	20.09	Rice_Field
1035	570981.261715	3871368.02357	33.37	Field
1036	570989.138353	3871340.35024	6.43	Field
1037	570948.290394	3871409.21895	108	Residential
1038	570959.53926	3871395.78853	9.48	Field
1039	570969.772803	3871417.2071	39.12	Residential
1040	570961.887802	3871408.36467	37.74	Residential
1041	570967.675012	3871401.35706	9.86	Residential
1042	570985.588631	3871420.59602	54.53	Residential
1043	570991.939318	3871401.18192	19.54	Residential
1044	571000.528648	3871380.97934	13.39	Rice_Field
1045	571040.983785	3871337.22266	1.43	Rice_Field
1046	571124.308272	3871397.93457	2.97	Forest
1047	571080.296227	3871370.19679	9.68	Forest
1048	571098.146659	3872166.19348	178.07	Forest
1049	571103.824982	3872067.79769	15.89	Field
1050	571198.864359	3872074.48735	6.23	Field
1051	571196.625234	3872061.78526	8.14	Field
1052	571157.51088	3872061.51939	52.79	Field
1053	570911.854583	3872313.47523	3.18	Forest
1054	570932.727679	3872323.47503	51.7	Residential
1055	570870.689023	3871453.48033	3.18	Rice_Field
1056	570866.527552	3871471.07022	5.44	Rice_Field
1057	570877.12263	3871472.01452	11.61	Rice_Field
1058	570916.587645	3871481.35696	41.11	Residential
1059	570885.432994	3871472.18659	4.2	Field
1060	570899.677323	3871473.97996	11.43	Rice_Field
1061	570958.160078	3871488.43009	177.68	Residential
1062	570972.537258	3871456.30729	3	Residential
1063	571034.267058	3871416.21959	14.2	Forest
1064	571015.013401	3871380.20773	7.64	Field
1065	571030.682025	3871357.838	0.82	Forest
1066	571386.140745	3872423.26118	23.64	Forest
1067	571290.943327	3872402.83568	2	Forest
1068	571749.345883	3872261.65863	1.97	Field
1069	571714.534537	3872230.88425	22.09	Field
1070	571760.05198	3872234.32513	7.15	Field
1071	571743.531605	3872240.77876	6.33	Field
1072	571739.335124	3872216.10158	1.11	Forest
1073	571749.083084	3872207.66144	7.19	Field
1074	571744.095529	3872193.07093	14.9	Residential
1075	571732.253484	3872285.58942	26.64	Field
1076	571680.102575	3872253.55928	51.68	Field
1077	571623.514267	3872211.66453	14.86	Field
1078	571677.8451	3872229.70671	5.26	Field
1079	571672.736983	3872199.96709	3.71	Forest
1080	571673.212905	3872200.35541	0.32	Forest
1081	571808.728105	3872251.34918	47.17	Field
1082	571822.116014	3872192.0347	97.64	Forest
1083	571782.845554	3872202.9245	1.2	Forest
1084	571799.176508	3872157.26472	33.66	Residential
1085	571803.701762	3872170.14207	5.54	Field
1086	571785.265522	3872164.9172	1.72	Residential
1087	571774.054645	3872186.6756	18.8	Field
1088	571881.629231	3872193.59043	16.06	Forest
1089	571904.103749	3872162.07982	9.87	Forest
1090	571893.542662	3872158.95632	9.61	Forest
1091	571980.109815	3872132.65139	5.17	Field
1092	571965.712725	3872130.25775	18.9	Residential
1093	571953.448419	3872131.26557	39.37	Residential
1094	571941.517987	3872118.46377	17.63	Residential
1095	571940.344927	3872142.92473	3.43	Field
1096	571929.246908	3872124.9941	28.75	Residential
1097	571923.451146	3872146.95519	5.94	Forest
1098	571996.832466	3872112.03969	18.99	Residential
1099	571978.991379	3872104.75812	10.9	Residential
1100	571964.824152	3872095.70959	9.68	Residential
1101	571950.11861	3872093.20157	1.53	Field
1102	571923.984381	3872111.34963	3.26	Field
1103	571915.844378	3872117.28221	5.68	Field
1104	571905.399368	3872126.71118	2.84	Forest
1105	571895.374672	3872109.49797	1.33	Field
1106	571879.167794	3872154.19103	0.49	Forest
1107	571897.95478	3872125.95422	0.61	Field
1108	571869.196449	3872125.74043	0.61	Field
1109	571850.998514	3872133.33806	10.84	Forest
1110	571858.540858	3872146.25153	8.06	Forest
1111	571291.900596	3872350.64167	36.69	Forest
1112	571334.188982	3872352.82802	9.04	Forest
1113	571352.429545	3872345.03755	11.73	Residential
1114	571366.529387	3872342.82442	37.38	Residential
1115	571382.110532	3872341.74724	2.14	Forest
1116	571390.098015	3872341.67246	3.51	Forest
1117	571397.035814	3872342.22878	12.7	Residential
1118	571402.228462	3872341.11049	12.76	Residential
1119	571411.551393	3872340.39024	31.5	Residential
1120	571426.907285	3872335.53017	6.72	Forest
1121	571441.616075	3872328.96761	1.83	Forest
1122	571451.972142	3872323.05347	1.57	Forest
1123	571493.259317	3872301.27072	1.49	Forest
1124	571462.267505	3872316.97815	3.93	Forest
1125	571627.265762	3872179.89065	0.31	Forest
1126	571612.987637	3872187.7301	1.44	Field
1127	571603.142073	3872193.35997	8.06	Field
1128	571595.704948	3872198.22751	7.95	Rice_Field
1129	571586.479261	3872204.72359	14.03	Rice_Field
1130	571576.662764	3872200.58315	12.83	Rice_Field
1131	571567.332923	3872213.58258	20.71	Rice_Field
1132	571543.095282	3872242.06239	21.05	Rice_Field
1133	571537.984575	3872260.48042	12.56	Rice_Field
1134	571525.278113	3872223.73352	20.17	Rice_Field
1135	571552.32064	3872217.1986	15.1	Rice_Field
1136	571537.497932	3872221.94561	18.34	Rice_Field
1137	571493.772553	3872269.62477	43.2	Residential
1138	571510.370287	3872265.80654	4.62	Field
1139	571492.813178	3872222.41574	42.09	Rice_Field
1140	571510.119662	3872238.3267	11	Rice_Field
1141	571512.483656	3872217.6481	9.24	Rice_Field
1142	571483.598692	3872234.03078	15.91	Rice_Field
1143	571485.632626	3872284.35932	1.41	Field
1144	571475.742359	3872248.14867	17.15	Rice_Field
1145	571471.384039	3872289.0421	28.08	Residential
1146	571465.15816	3872265.74402	54.01	Residential
1147	571453.45202	3872288.17277	30.09	Residential
1148	571440.799548	3872292.23884	53.5	Residential
1149	571540.228965	3873199.73363	21	Forest
1150	571478.852003	3873185.44473	20.32	Field
1151	571460.808799	3873184.64466	3.16	Field
1152	571463.308366	3873204.88448	40.89	Residential
1153	571525.137089	3873239.37986	1.06	Forest
1154	571500.119871	3873238.27791	2.37	Field
1155	571473.219619	3873240.50283	23.84	Residential
1156	571457.659137	3873298.10432	17.71	Residential
1157	571437.940141	3873257.59798	23.67	Forest
1158	571436.360682	3873289.82686	2.17	Forest
1159	571529.642248	3873165.38636	49	Forest
1160	571586.598423	3873139.44747	13.19	Field
1161	571543.005556	3873080.70361	2.51	Field
1162	571543.388497	3873089.21318	0.66	Field
1163	571532.511462	3873117.67133	32.98	Field
1164	571479.507856	3873106.20545	4.41	Forest
1165	571508.488228	3873094.08539	8.04	Forest
1166	571480.659568	3873077.33926	35.8	Residential
1167	571408.104642	3872992.90958	254.06	Residential
1168	571405.891477	3873062.23032	61.61	Forest
1169	571395.812837	3873087.9446	14.97	Field
1170	571421.604192	3873116.00985	80.17	Residential
1171	571368.127455	3873110.24842	3.27	Forest
1172	571424.757128	3873142.97059	50.68	Residential
1173	571376.769315	3873127.45669	6.8	Residential
1174	571373.435157	3873139.48442	7.34	Field
1175	571365.056209	3873183.39552	61.16	Residential
1176	571354.669825	3873169.92325	0.31	Forest
1177	571347.531647	3873150.18471	2.49	Forest
1178	572019.612346	3872166.7896	0.62	Forest
1179	571784.083965	3872226.98383	39.15	Residential
1180	571773.920667	3872231.90044	2.29	Field
1181	568296.889764	3870377.02467	99.43	Rice_Field
1182	568324.177022	3870375.54907	50.38	Rice_Field
1183	568314.856242	3870376.65177	65.49	Rice_Field
1184	568341.606511	3870377.40637	67.79	Rice_Field
1185	568355.833769	3870376.75057	77.51	Rice_Field
1186	568379.764179	3870376.39495	206.19	Rice_Field
1187	568401.209854	3870377.57227	95.03	Rice_Field
1188	568412.11692	3870377.05362	85.32	Rice_Field
1189	568424.02548	3870378.17407	74.18	Rice_Field
1190	568437.823444	3870377.22591	83.66	Rice_Field
1191	568451.240306	3870378.3908	79.39	Rice_Field
1192	568498.970673	3870379.54331	119.46	Rice_Field
1193	568472.855237	3870379.63083	166.37	Rice_Field
1194	568299.735251	3870321.10111	4.93	Rice_Field
1195	568319.043924	3870321.05736	2.12	Rice_Field
1196	568330.917308	3870321.09322	4.24	Rice_Field
1197	568359.746295	3870321.07381	2.84	Rice_Field
1198	568383.751686	3870321.0556	9.24	Rice_Field
1199	568404.267502	3870321.01812	5.69	Rice_Field
1200	568414.503249	3870321.05753	4.03	Rice_Field
1201	568426.761081	3870321.00752	1.9	Rice_Field
1202	568343.912544	3870323.69362	5.32	Residential
1203	568344.153695	3870318.55297	4.2	Residential
1204	568308.111395	3870270.24629	178.4	Rice_Field
1205	568340.101477	3870272.20253	135.44	Rice_Field
1206	568362.259816	3870273.90776	121.85	Rice_Field
1207	568379.749913	3870274.00927	107.28	Rice_Field
1208	568394.937195	3870274.5106	94.66	Rice_Field
1209	568408.897509	3870275.52879	76.46	Rice_Field
1210	568421.879138	3870275.81378	87.89	Rice_Field
1211	568444.301524	3870276.35356	241.94	Rice_Field
1212	568468.721655	3870278.31094	141.84	Rice_Field
1213	568482.651364	3870276.86891	84.42	Rice_Field
1214	568509.800819	3870276.24177	90.81	Rice_Field
1215	568495.074713	3870276.35459	89.29	Rice_Field
1216	568301.952498	3870165.90782	79.86	Rice_Field
1217	568314.880817	3870165.59133	90.29	Rice_Field
1218	568327.528126	3870166.66164	96.36	Rice_Field
1219	568342.213699	3870168.21463	105.39	Rice_Field
1220	568356.092853	3870169.77582	77.19	Rice_Field
1221	568370.59808	3870171.51647	114.81	Rice_Field
1222	568386.686895	3870173.16449	87.14	Rice_Field
1223	568403.966943	3870171.94671	145.64	Rice_Field
1224	568424.174747	3870173.94336	138.35	Rice_Field
1225	568443.678251	3870173.4307	125.73	Rice_Field
1226	568459.925295	3870173.41197	148.46	Rice_Field
1227	568474.4935	3870172.40211	69.48	Rice_Field
1228	568487.615703	3870169.75173	110.01	Rice_Field
1229	568504.667833	3870164.65342	214.38	Rice_Field
1230	568529.04876	3870381.02545	129.64	Rice_Field
1231	568547.242089	3870381.25992	76.07	Rice_Field
1232	568573.907405	3870381.21032	318.44	Rice_Field
1233	568613.597676	3870381.92673	222.33	Rice_Field
1234	568643.145216	3870383.37966	155.73	Rice_Field
1235	568660.062864	3870388.08417	119.46	Rice_Field
1236	568686.618993	3870398.63463	54.32	Rice_Field
1237	568675.124047	3870393.94203	49.3	Rice_Field
1238	568665.736623	3870441.50602	15.4	Residential
1239	568652.887422	3870332.92979	12.19	Rice_Field
1240	568690.546102	3870338.13284	10.15	Rice_Field
1241	568678.699267	3870340.50974	34.7	Rice_Field
1242	568532.337104	3870281.83272	177.67	Rice_Field
1243	568613.396257	3870293.74608	414.15	Rice_Field
1244	568559.031932	3870292.79328	221.86	Rice_Field
1245	568601.745319	3870237.51565	102.55	Rice_Field
1246	568567.816406	3870206.70269	193.75	Rice_Field
1247	568542.531352	3870199.8868	188.36	Rice_Field
1248	568659.895103	3870240.2356	146.63	Rice_Field
1249	568697.41692	3870242.18109	8.48	Rice_Field
1250	568693.1507	3870240.03829	18.3	Rice_Field
1251	568690.17511	3870296.30434	11.78	Rice_Field
1252	568673.258109	3870295.59257	154.82	Rice_Field
1253	568682.164426	3870165.36891	172.2	Rice_Field
1254	568654.902069	3870169.58469	196.48	Rice_Field
1255	568629.349174	3870171.73786	210.34	Rice_Field
1256	568601.028437	3870163.23405	211.59	Rice_Field
1257	568765.346671	3870503.27382	94.78	Rice_Field
1258	568759.302627	3870464.87088	188.34	Rice_Field
1259	568755.676814	3870428.72774	117.21	Rice_Field
1260	568754.089838	3870408.54955	120.49	Rice_Field
1261	568784.642585	3870359.6066	13.34	Rice_Field
1262	568772.511778	3870361.6626	51.46	Rice_Field
1263	568755.576656	3870362.14577	68.21	Rice_Field
1264	568734.713557	3870360.98605	143.21	Rice_Field
1265	568754.794048	3870310.53357	128.45	Rice_Field
1266	568780.130465	3870320.39698	0.97	Rice_Field
1267	568756.926553	3870288.41019	161.16	Rice_Field
1268	568761.9103	3870265.74585	57.77	Rice_Field
1269	568758.814987	3870244.42584	136.14	Rice_Field
1270	568721.34109	3870173.88907	71.05	Rice_Field
1271	568710.844633	3870375.82703	48.12	Rice_Field
1272	568284.711316	3870886.10717	44.2	Residential
1273	568285.004051	3870876.17012	30.79	Rice_Field
1274	568284.938701	3870863.34819	41.43	Rice_Field
1275	568284.885017	3870848.88877	29.63	Rice_Field
1276	568285.012806	3870837.76174	26.51	Rice_Field
1277	568284.909429	3870827.70151	25.38	Rice_Field
1278	568284.930481	3870814.13948	45.61	Rice_Field
1279	568284.840036	3870799.79568	29.3	Rice_Field
1280	568283.926273	3870782.66964	49.06	Rice_Field
1281	568282.595032	3870765.16662	28.56	Rice_Field
1282	568282.631545	3870747.65676	50.19	Rice_Field
1283	568283.00524	3870731.22861	24.34	Rice_Field
1284	568283.965604	3870716.35511	49.68	Rice_Field
1285	568284.373892	3870696.85099	44.11	Rice_Field
1286	568285.305246	3870678.99317	23.82	Rice_Field
1287	568285.531188	3870660.1692	17.3	Rice_Field
1288	568285.537338	3870651.44893	21.09	Rice_Field
1289	568285.668311	3870641.39877	22.28	Rice_Field
1290	568285.377678	3870631.06596	16.11	Rice_Field
1291	568285.91434	3870620.58116	16.59	Rice_Field
1292	568285.821996	3870608.3764	16.83	Rice_Field
1293	568285.922246	3870596.93958	19.2	Rice_Field
1294	568285.815837	3870586.3308	27.82	Rice_Field
1295	568285.999302	3870577.16182	18.66	Rice_Field
1296	568286.005219	3870566.81039	30.77	Rice_Field
1297	568286.203073	3870554.85942	23.57	Rice_Field
1298	568286.078734	3870545.30112	21.93	Rice_Field
1299	568285.990561	3870535.45569	18.33	Rice_Field
1300	568286.306059	3870521.52405	38.63	Rice_Field
1301	568286.442216	3870482.0093	91.9	Rice_Field
1302	568346.957034	3870866.90818	74.81	Rice_Field
1303	568346.891414	3870853.15002	56.68	Rice_Field
1304	568347.086	3870842.3697	50.19	Rice_Field
1305	568347.819057	3870832.13412	52.73	Rice_Field
1306	568347.453439	3870818.25129	83.19	Rice_Field
1307	568347.119586	3870803.87857	97.99	Rice_Field
1308	568347.541686	3870786.88705	101.5	Rice_Field
1309	568349.098023	3870769.16151	49.58	Rice_Field
1310	568349.495103	3870751.80307	94.56	Rice_Field
1311	568349.552785	3870735.62834	46.39	Rice_Field
1312	568349.598363	3870720.44179	98.36	Rice_Field
1313	568349.59359	3870700.97696	90.75	Rice_Field
1314	568350.236855	3870682.9138	57.8	Rice_Field
1315	568351.10911	3870662.74655	49.29	Rice_Field
1316	568350.261008	3870654.13181	38.63	Rice_Field
1317	568348.8556	3870644.09998	45.74	Rice_Field
1318	568349.34563	3870633.95606	39.82	Rice_Field
1319	568349.80364	3870623.38937	43.14	Rice_Field
1320	568349.422545	3870610.8221	41.71	Rice_Field
1321	568349.947594	3870599.47551	44.56	Rice_Field
1322	568350.010179	3870588.82447	66.12	Rice_Field
1323	568350.853542	3870579.40717	50.4	Rice_Field
1324	568350.06254	3870568.88949	72.01	Rice_Field
1325	568350.539733	3870556.57649	55.32	Rice_Field
1326	568350.53338	3870546.58249	64.81	Rice_Field
1327	568350.22309	3870537.23351	61.21	Rice_Field
1328	568350.140524	3870524.40375	104.09	Rice_Field
1329	568376.120031	3870483.50189	120.78	Rice_Field
1330	568338.491951	3870483.39477	211.82	Rice_Field
1331	568482.105409	3870478.06057	285.35	Rice_Field
1332	568417.7332	3870477.87401	149.78	Rice_Field
1333	568398.045287	3870617.92478	121.11	Rice_Field
1334	568418.513205	3870584.88919	350.2	Rice_Field
1335	568470.85876	3870552.04867	80.59	Rice_Field
1336	568462.504986	3870632.16628	42.9	Rice_Field
1337	568447.087541	3870632.90643	71.34	Rice_Field
1338	568449.445157	3870552.98972	165.72	Rice_Field
1339	568491.490993	3870603.38633	31.64	Rice_Field
1340	568525.500961	3870617.91929	108.5	Rice_Field
1341	568512.178916	3870536.6522	76.22	Rice_Field
1342	568399.282549	3870839.76791	102.19	Rice_Field
1343	568421.191249	3870840.61128	125	Rice_Field
1344	568441.579255	3870837.98344	96.12	Rice_Field
1345	568459.648341	3870840.08025	92.48	Rice_Field
1346	568479.286267	3870839.08595	117.72	Rice_Field
1347	568500.741139	3870837.41836	101.46	Rice_Field
1348	568523.016193	3870862.51935	49.3	Rice_Field
1349	568524.063535	3870815.28102	50.01	Rice_Field
1350	568469.391272	3870786.91932	16.08	Rice_Field
1351	568462.724486	3870780.88545	173.79	Rice_Field
1352	568465.182489	3870767.09335	221.23	Rice_Field
1353	568464.466956	3870753.30055	117.96	Rice_Field
1354	568466.027988	3870738.20304	237.33	Rice_Field
1355	568467.20173	3870721.8675	141.07	Rice_Field
1356	568468.302732	3870708.06561	144.57	Rice_Field
1357	568468.41857	3870688.81923	305.91	Rice_Field
1358	568627.837183	3870829.83512	95.91	Rice_Field
1359	568613.999518	3870832.02808	123.56	Rice_Field
1360	568590.944526	3870827.18795	268.48	Rice_Field
1361	568566.701424	3870825.82393	147.02	Rice_Field
1362	568550.212813	3870825.1768	187.62	Rice_Field
1363	568615.729058	3870732.47143	174.82	Rice_Field
1364	568599.108242	3870727.69415	86.04	Rice_Field
1365	568586.103265	3870729.33557	123.94	Rice_Field
1366	568572.226321	3870727.24239	104.62	Rice_Field
1367	568560.093791	3870728.00812	95.62	Rice_Field
1368	568550.701521	3870728.77383	81.96	Rice_Field
1369	568592.976009	3870648.49136	98.67	Rice_Field
1370	568573.887485	3870647.92565	47.82	Rice_Field
1371	568557.12562	3870646.85864	94.25	Rice_Field
1372	568573.138009	3870592.20477	217.69	Rice_Field
1373	568538.903117	3870508.19755	97.09	Rice_Field
1374	568558.317188	3870508.30701	143.69	Rice_Field
1375	568606.868185	3870500.86326	317.83	Rice_Field
1376	568577.171474	3870507.42388	83.74	Rice_Field
1377	568643.492966	3870531.79026	78.26	Rice_Field
1378	568629.955165	3870528.34926	72.79	Rice_Field
1379	568670.911744	3870505.01646	237.07	Rice_Field
1380	568652.565566	3870519.96899	16.73	Rice_Field
1381	568683.608522	3870627.90366	24.83	Rice_Field
1382	568673.905245	3870621.29173	76.24	Rice_Field
1383	568663.485692	3870624.37316	81.54	Rice_Field
1384	568653.053128	3870623.0377	71.31	Rice_Field
1385	568644.68115	3870622.63321	51.41	Rice_Field
1386	568638.254085	3870623.92633	50.03	Rice_Field
1387	568629.945931	3870621.04706	77.39	Rice_Field
1388	568618.88815	3870624.80201	89.11	Rice_Field
1389	568674.329878	3870835.29433	11.66	Rice_Field
1390	568652.89334	3870830.16128	211.77	Rice_Field
1391	568686.340196	3870823.21574	30.45	Rice_Field
1392	568683.122729	3870739.69423	94.92	Rice_Field
1393	568670.158102	3870728.92077	89.96	Rice_Field
1394	568659.32205	3870732.18135	63.97	Rice_Field
1395	568649.050166	3870733.81549	96.62	Rice_Field
1396	568636.56899	3870726.25867	135.59	Rice_Field
1397	568728.942616	3870508.72241	454.85	Rice_Field
1398	568782.811407	3870590.65298	117.09	Rice_Field
1399	568703.987457	3870626.15619	33.21	Rice_Field
1400	568717.373809	3870622.97703	235.6	Rice_Field
1401	568741.549383	3870624.65113	173.79	Rice_Field
1402	568786.128618	3870655.28766	90.66	Rice_Field
1403	568762.683814	3870627.8944	93.81	Rice_Field
1404	568705.126238	3870727.46515	36.99	Rice_Field
1405	568716.588716	3870737.50396	152.86	Rice_Field
1406	568730.611263	3870734.89906	59.64	Rice_Field
1407	568742.148694	3870736.5467	112.95	Rice_Field
1408	568759.347341	3870737.59652	222.23	Rice_Field
1409	568791.134745	3870736.8627	146.93	Rice_Field
1410	568777.758363	3870738.55612	140.6	Rice_Field
1411	568718.282708	3870838.28806	126.71	Rice_Field
1412	568737.315854	3870839.72215	129.51	Rice_Field
1413	568749.801747	3870839.97737	61.61	Rice_Field
1414	568758.261612	3870837.88981	62.31	Rice_Field
1415	568768.139207	3870842.37364	115.51	Rice_Field
1416	568781.007793	3870841.54011	102.91	Rice_Field
1417	568794.387318	3870842.18738	157.17	Rice_Field
1418	568802.70751	3870838.87729	28.7	Rice_Field
1419	568813.04423	3870892.37264	1.75	Rice_Field
1420	568818.788991	3870874.02272	29.06	Rice_Field
1421	568809.983594	3870847.32444	78.41	Rice_Field
1422	568706.268556	3870834.50724	12.95	Rice_Field
1423	568791.18507	3871082.0808	26.95	Rice_Field
1424	568796.959936	3871021.2306	32.16	Rice_Field
1425	568790.542264	3871001.20802	39.57	Rice_Field
1426	568707.224529	3871151.836	32	Rice_Field
1427	568714.900845	3871128.04563	61.89	Rice_Field
1428	568731.95895	3870995.69452	273.95	Rice_Field
1429	568669.758561	3871281.44645	42.57	Residential
1430	568674.182255	3870994.7585	12.73	Rice_Field
1431	568678.211913	3870942.7871	46.65	Rice_Field
1432	568480.904197	3871041.52897	75.73	Rice_Field
1433	568774.269168	3871274.64512	108	Residential
1434	568773.094957	3871257.14815	66.68	Rice_Field
1435	568772.224279	3871237.3088	62.48	Rice_Field
1436	568807.165612	3871280.10645	44.54	Residential
1437	568807.141425	3871270.60032	44.48	Residential
1438	568806.82134	3871262.20311	44.48	Residential
1439	568807.510434	3871234.1885	3.3	Field
1440	568806.893352	3871200.41498	1.7	Field
1441	568794.291111	3871235.86157	0.21	Field
1442	568791.615473	3871200.36948	0.03	Field
1443	568805.669249	3871175.89411	1.65	Field
1444	568811.846442	3871151.45356	2	Field
1445	568811.846777	3871132.80546	0.97	Field
1446	568802.427196	3871098.64944	0.22	Field
1447	568811.949516	3871117.29269	1.14	Field
1448	568810.346075	3871088.6648	2.49	Field
1449	568807.088862	3871056.36108	99	Residential
1450	568805.721339	3871036.65072	66.15	Residential
1451	568792.897445	3871140.31056	10.93	Rice_Field
1452	568737.21924	3871149.21641	67.35	Rice_Field
1453	568767.374478	3871143.75537	90.08	Rice_Field
1454	568751.570912	3871131.63131	26.94	Rice_Field
1455	568726.098916	3871210.82873	150.55	Rice_Field
1456	568768.364117	3871192.08934	200.84	Rice_Field
1457	568725.61943	3871178.60115	110.33	Rice_Field
1458	568726.85394	3871259.18106	546	Residential
1459	568767.642142	3871082.99374	145.28	Rice_Field
1460	568744.761915	3871081.26287	188.18	Rice_Field
1461	568717.998431	3871076.41251	122.23	Rice_Field
1462	568703.63417	3871091.4897	27.73	Rice_Field
1463	568736.799778	3871021.95735	106.16	Rice_Field
1464	568715.466504	3871039.01228	87.3	Residential
1465	568764.906304	3871038.65726	1.8	Field
1466	568744.971142	3871038.7963	1.11	Field
1467	568719.585741	3870931.32673	101.65	Rice_Field
1468	568733.313686	3870932.16692	84.28	Rice_Field
1469	568747.354001	3870934.69823	93.61	Rice_Field
1470	568774.673726	3870904.65034	11.58	Rice_Field
1471	568764.68713	3870939.86978	220.57	Rice_Field
1472	568704.928667	3870958.4495	66.78	Residential
1473	568706.101227	3870914.91344	94.29	Rice_Field
1474	568799.72163	3870991.80063	1.03	Rice_Field
1475	568789.761427	3870990.67311	0.49	Field
1476	568793.025899	3870941.37428	78.18	Rice_Field
1477	568783.173799	3870966.87614	1.33	Rice_Field
1478	568654.738862	3870959.5288	197.91	Rice_Field
1479	568661.222512	3870898.82072	124.92	Rice_Field
1480	568621.244486	3870989.41814	5.13	Rice_Field
1481	568623.717023	3870930.74689	250.73	Rice_Field
1482	568558.395195	3870929.16618	278.1	Residential
1483	568575.681546	3870930.57585	162	Residential
1484	568598.101859	3870975.58487	36.1	Residential
1485	568585.518549	3870974.7833	27.9	Residential
1486	568601.59196	3870916.67411	69.05	Rice_Field
1487	568588.561709	3870915.87821	69.05	Rice_Field
1488	568650.424538	3871011.71286	3.35	Rice_Field
1489	568679.190787	3871032.97835	5.85	Residential
1490	568668.572308	3871015.59792	9.33	Rice_Field
1491	568433.872483	3870907.6236	102.08	Rice_Field
1492	568451.14126	3870926.14958	171.92	Rice_Field
1493	568466.375534	3870926.31768	90.11	Rice_Field
1494	568502.517005	3870965.51953	186.4	Rice_Field
1495	568504.41452	3870933.43377	109.18	Rice_Field
1496	568505.952122	3870915.72583	96.19	Rice_Field
1497	568506.752134	3870898.35577	101.44	Rice_Field
1498	568509.348402	3870878.56356	105.53	Rice_Field
1499	568359.842995	3870948.74272	54.75	Residential
1500	568360.232203	3870931.41058	41.25	Residential
1501	568360.975844	3870902.22943	91.5	Residential
1502	568379.740393	3870920.21927	37.53	Field
1503	568370.343758	3870919.85216	150	Residential
1504	568387.239161	3870916.7522	16.41	Field
1505	568412.672278	3870911.41574	40.53	Rice_Field
1506	568398.80298	3870910.72884	51.46	Rice_Field
1507	568399.898012	3870949.433	37.15	Field
1508	568418.224461	3870963.82114	23.46	Field
1509	568436.599005	3870987.97937	41.25	Residential
1510	568462.926887	3870997.52941	5.63	Field
1511	568491.4637	3870999.29958	68.85	Residential
1512	568590.41285	3871004.41272	190.35	Residential
1513	568527.094003	3871000.86578	40.95	Residential
1514	568339.700164	3870945.83923	46.5	Residential
1515	568340.138949	3870927.96353	19.5	Residential
1516	568340.474505	3870915.20253	21	Residential
1517	568340.749212	3870903.69151	11.25	Residential
1518	568340.973	3870893.47953	11.25	Residential
1519	568341.231551	3870884.25759	11.25	Residential
1520	568334.071895	3870988.9336	1.74	Field
1521	568316.855535	3870987.5757	139.5	Residential
1522	568329.339125	3871015.06189	41.25	Residential
1523	568311.508814	3871012.74916	6.75	Residential
1524	568355.529707	3870990.40072	52.5	Residential
1525	568388.095372	3870993.99471	1.87	Field
1526	568546.774257	3871106.678	87.41	Rice_Field
1527	568529.127158	3871107.47548	85.44	Rice_Field
1528	568547.23353	3871066.91675	87.98	Rice_Field
1529	568551.164345	3871047.22459	127	Rice_Field
1530	568574.665627	3871103.12408	173.42	Rice_Field
1531	568622.40734	3871031.76569	1.74	Field
1532	568622.332154	3871051.52575	174.54	Rice_Field
1533	568622.778609	3871078.5484	109.13	Rice_Field
1534	568622.67904	3871101.72431	100.67	Rice_Field
1535	568620.590226	3871134.14164	29.85	Rice_Field
1536	568620.595691	3871120.96187	94.18	Rice_Field
1537	568663.152623	3871072.7411	11.88	Rice_Field
1538	568646.571802	3871036.24425	3.87	Field
1539	568431.502556	3871078.63081	183.85	Rice_Field
1540	568441.821486	3871097.8322	106.02	Rice_Field
1541	568459.238519	3871094.14524	147.47	Rice_Field
1542	568478.547565	3871092.36544	133.66	Rice_Field
1543	568501.785389	3871130.46808	53.37	Residential
1544	568508.717125	3871084.67624	93.9	Rice_Field
1545	568495.41858	3871086.24437	90.52	Rice_Field
1546	568676.909195	3871252.85524	63.16	Rice_Field
1547	568659.723902	3871240.89374	14.15	Residential
1548	568656.760471	3871222.72303	9.37	Residential
1549	568653.700595	3871210.06957	15.35	Residential
1550	568651.366468	3871200.59594	5.85	Residential
1551	568649.26063	3871193.04356	6.64	Residential
1552	568647.123074	3871179.9798	6.67	Field
1553	568645.808091	3871165.45466	3.96	Field
1554	568645.356199	3871154.62846	2.92	Field
1555	568645.526418	3871144.33933	2.5	Field
1556	568629.619966	3871181.57222	12.52	Field
1557	568617.013068	3871182.64563	17	Residential
1558	568622.799523	3871168.32172	47.27	Residential
1559	568620.737716	3871157.28271	34.93	Residential
1560	568620.648433	3871146.3506	13.98	Field
1561	568602.869043	3871187.85164	22.5	Residential
1562	568588.769553	3871190.39159	19.5	Residential
1563	568591.5484	3871171.98858	61	Residential
1564	568587.202241	3871151.49207	81.5	Residential
1565	568564.675052	3871163.09343	53.03	Field
1566	568549.196183	3871193.69084	22.5	Residential
1567	568535.584676	3871195.63799	18.39	Field
1568	568575.185183	3871190.2744	37	Residential
1569	568563.221162	3871192.14068	35	Residential
1570	568543.888516	3871168.95193	138.5	Residential
1571	568532.937132	3871160.96918	19.74	Field
1572	568526.200551	3871193.47605	81.5	Residential
1573	568524.738298	3871181.96149	3	Residential
1574	568523.357524	3871168.40068	2.9	Field
1575	568521.896289	3871152.82315	2.82	Rice_Field
1576	568516.161639	3871171.41551	16.5	Residential
1577	568509.289193	3871160.54711	55.5	Residential
1578	568498.381503	3871162.26664	63.5	Residential
1579	568488.485379	3871160.97383	40	Residential
1580	568465.369962	3871158.39598	78.84	Residential
1581	568479.225542	3871159.54915	57.5	Residential
1582	568472.092686	3871158.94179	31	Residential
1583	568490.829094	3871268.03272	176	Residential
1584	568470.596462	3871266.57231	308	Residential
1585	568515.860202	3871261.11314	105.95	Residential
1586	568528.439748	3871282.24032	74.8	Residential
1587	568510.473219	3871280.54672	91.3	Residential
1588	568513.167142	3871234.46486	86.45	Residential
1589	568482.756694	3871236.28421	237.6	Residential
1590	568509.663753	3871211.56699	102.05	Residential
1591	568493.879776	3871191.89968	13.77	Field
1592	568513.325964	3871193.22625	86.45	Residential
1593	568504.534473	3871192.29908	35.75	Residential
1594	568437.389965	3871145.90321	57	Residential
1595	568448.232585	3871251.58161	95.7	Residential
1596	568433.006462	3871252.7091	294.8	Residential
1597	568541.980098	3871219.86818	40.64	Field
1598	568569.37441	3871208.62047	14.3	Residential
1599	568576.936941	3871220.10285	11.81	Field
1600	568561.761605	3871219.08538	84	Residential
1601	568576.875485	3871258.76754	301	Residential
1602	568552.645632	3871247.90035	171.6	Residential
1603	568558.123949	3871280.29042	232	Residential
1604	568546.396892	3871267.38564	5.85	Residential
1605	568632.432238	3871269.09737	148	Residential
1606	568651.399555	3871281.47089	11.88	Field
1607	568650.638083	3871266.44729	33.8	Residential
1608	568647.247617	3871253.00478	42.25	Residential
1609	568584.315858	3871277.08427	10	Residential
1610	568591.040764	3871280.37627	67	Residential
1611	568598.663248	3871271.72144	100	Residential
1612	568618.531358	3871270.01082	111	Residential
1613	568607.995077	3871271.21008	99	Residential
1614	568591.654886	3871226.24254	76.64	Field
1615	568633.022632	3871238.47322	126.1	Residential
1616	568636.113792	3871222.0157	45.5	Residential
1617	568614.476733	3871218.25978	190.45	Residential
1618	568628.69752	3871200.86987	31.85	Residential
1619	568778.351677	3871021.85944	11.9	Rice_Field
1620	568777.160924	3870999.07202	24.43	Rice_Field
1621	568493.198761	3871210.99446	7.17	Field
1622	568662.591094	3871042.00623	39.82	Residential
1623	568476.687444	3871021.06814	138.6	Residential
1624	568431.967022	3871016.58331	3.53	Field
1625	568827.034787	3871103.79601	199.52	Rice_Field
1626	568848.341458	3871113.31891	39.13	Rice_Field
1627	568934.976181	3871233.41374	186.57	Rice_Field
1628	568947.317466	3871171.34348	199.52	Rice_Field
1629	568933.11027	3871297.82065	2.16	Field
1630	568992.91396	3871431.13009	257.93	Rice_Field
1631	568952.568163	3871553.89049	116.45	Rice_Field
1632	568929.999238	3871564.49184	45.88	Rice_Field
1633	568820.379215	3871561.7177	96.39	Rice_Field
1634	568802.143829	3871551.85987	2.1	Field
1635	568899.224489	3871587.43206	146.6	Rice_Field
1636	568862.641276	3871502.08644	73.3	Rice_Field
1637	568839.259853	3871501.90647	213.71	Rice_Field
1638	568878.942663	3871284.59214	149.62	Rice_Field
1639	568874.291179	3871273.51429	94.96	Rice_Field
1640	568871.664952	3871262.80266	86.29	Rice_Field
1641	568866.313328	3871251.03424	100.68	Rice_Field
1642	568861.908677	3871241.3203	31.2	Rice_Field
1643	568855.009549	3871229.12172	77.52	Rice_Field
1644	568915.327273	3871252.53332	98.09	Rice_Field
1645	568906.765755	3871220.97571	138.76	Rice_Field
1646	568909.882525	3871184.10009	138.13	Rice_Field
1647	568880.752463	3871188.94976	173.83	Rice_Field
1648	568856.980707	3871183.47263	135.34	Rice_Field
1649	568845.315302	3871200.21612	81.45	Residential
1650	568822.83919	3871248.60031	135.59	Rice_Field
1651	568833.775174	3871181.81117	5.51	Rice_Field
1652	568824.209655	3871182.91233	91.89	Rice_Field
1653	568919.977336	3871120.66177	176.92	Rice_Field
1654	568903.269977	3871117.70234	163.66	Rice_Field
1655	568890.218439	3871114.28871	147.95	Rice_Field
1656	568879.903436	3871114.18069	114.84	Rice_Field
1657	568865.775998	3871114.02004	127.38	Rice_Field
1658	569053.883233	3871321.03161	141.4	Rice_Field
1659	569011.81981	3871320.19773	185.26	Rice_Field
1660	568967.578197	3871319.78504	158.1	Rice_Field
1661	568982.806821	3871346.72511	114.28	Rice_Field
1662	568955.11991	3871353.33397	0.3	Rice_Field
1663	569002.870775	3871383.91562	106.8	Rice_Field
1664	568980.583317	3871386.02491	117.41	Rice_Field
1665	568955.399999	3871387.30193	188.18	Rice_Field
1666	568936.42361	3871354.54775	200.85	Residential
1667	568832.628274	3871349.02487	22.75	Residential
1668	568830.037261	3871350.09593	22.75	Residential
1669	568821.235995	3871348.73113	336.7	Residential
1670	568858.217727	3871334.4336	824.2	Residential
1671	568923.658779	3871384.62431	22.75	Residential
1672	568862.578723	3871391.15723	267.8	Residential
1673	568838.812971	3871390.7868	196.95	Residential
1674	568855.897827	3871367.18423	14.3	Residential
1675	568856.374268	3871371.15567	11.05	Residential
1676	568854.893942	3871373.71289	267.8	Residential
1677	568887.862326	3871388.69108	147.55	Residential
1678	568879.952431	3871391.2996	11.05	Residential
1679	568911.464	3871391.14231	258.7	Residential
1680	568895.906394	3871391.05933	5.85	Residential
1681	568913.238065	3871408.23522	25.35	Residential
1682	568911.529128	3871445.5426	29.9	Residential
1683	568887.159121	3871447.69812	0.33	Residential
1684	568882.553437	3871429.6751	230.1	Residential
1685	568862.312648	3871425.6775	137.8	Residential
1686	568844.367448	3871425.77749	148.85	Residential
1687	568830.986679	3871426.24387	44.2	Residential
1688	568827.00899	3871418.05914	1.95	Residential
1689	568824.54412	3871417.99838	3.9	Residential
1690	568815.538813	3871402.70163	65.65	Residential
1691	568813.173212	3871425.56925	122.85	Residential
1692	568799.150771	3871404.19277	13	Residential
1693	568800.116014	3871391.57516	120.9	Residential
1694	568804.55239	3871326.09177	135.85	Residential
1695	568801.659953	3871367.73955	135.2	Residential
1696	568810.747647	3871472.34359	145.47	Rice_Field
1697	568809.853134	3871513.663	36	Residential
1698	568790.189557	3871505.52234	2.62	Field
1699	568794.645368	3871431.41005	250	Residential
1700	568791.947157	3871469.91475	231	Residential
1701	568914.702622	3871463.35194	97.15	Rice_Field
1702	568882.965105	3871463.78395	111.84	Rice_Field
1703	568853.021633	3871456.0338	94.27	Rice_Field
1704	568833.420855	3871457.91398	74.96	Rice_Field
1705	568918.683215	3871501.86449	101.8	Rice_Field
1706	568895.910562	3871502.19838	131.58	Rice_Field
1707	568878.432643	3871502.25503	86.04	Rice_Field
1708	568955.805664	3871505.11899	170.59	Rice_Field
1709	568957.810423	3871523.01251	16.08	Rice_Field
1710	568970.826378	3871472.27089	0.65	Field
1711	568952.364617	3871453.7734	234.82	Rice_Field
1712	569057.577814	3871476.91677	151.92	Residential
1713	569058.692981	3871496.37165	78.72	Residential
1714	569037.026928	3871483.86808	94.27	Rice_Field
1715	568996.646463	3871460.36509	94.92	Rice_Field
1716	569011.33426	3871485.67167	205.56	Rice_Field
1717	569034.664353	3871514.30659	94.27	Rice_Field
1718	568987.055294	3871494.00911	129.95	Rice_Field
1719	569046.113164	3871522.84791	14.8	Rice_Field
1720	569001.904019	3871522.85916	14.8	Rice_Field
1721	569045.739835	3871578.472	114.09	Residential
1722	569040.534476	3871570.35462	54.98	Residential
1723	569026.213153	3871573.84765	57	Residential
1724	569065.986852	3871571.14628	47.64	Residential
1725	569066.611963	3871582.47311	66.83	Residential
1726	569056.628278	3871593.05466	17.4	Rice_Field
1727	569024.879455	3871596.1495	4.91	Rice_Field
1728	569022.933153	3871585.98678	9.82	Rice_Field
1729	568988.189571	3871586.43693	55.33	Rice_Field
1730	568988.979417	3871562.84514	78.49	Rice_Field
1731	568979.199151	3871572.55562	116.77	Rice_Field
1732	568908.397745	3871553.61367	110.47	Rice_Field
1733	568866.984678	3871552.18003	195.29	Rice_Field
1734	568853.514652	3871586.83445	178.95	Rice_Field
1735	568873.663794	3871605.07676	87.76	Rice_Field
1736	568848.235296	3871648.68062	2.11	Field
1737	568807.179451	3871646.55588	287.33	Residential
1738	568792.98024	3871593.94532	0.64	Field
1739	568793.42436	3871616.42458	40.52	Residential
1740	568832.015104	3871625.38296	504.35	Residential
1741	568810.001736	3871606.55884	38.92	Residential
1742	569055.051665	3871373.74953	236.63	Rice_Field
1743	569043.640805	3871432.61051	204.25	Rice_Field
1744	569029.536132	3871380.07762	199.87	Rice_Field
1745	569044.017819	3871454.93313	91.65	Rice_Field
1746	569049.085067	3871551.71303	471.2	Residential
1747	569005.723414	3871548.42365	98.1	Rice_Field
1748	568928.2283	3871417.30215	0.96	Rice_Field
1749	568911.95883	3871427.61663	251.55	Residential
1750	568812.731763	3871349.12008	11.05	Residential
1751	568811.557257	3871345.60527	22.75	Residential
1752	568930.865382	3871340.7727	23.4	Residential
1753	568928.657598	3871338.33241	3.9	Residential
1754	568904.833876	3871337.65448	692.25	Residential
1755	568797.729368	3871418.21387	13	Residential
1756	568777.803705	3871579.20402	38.16	Residential
1757	568581.820093	3871422.46558	5.1	Residential
1758	568638.472757	3871423.10111	9.35	Residential
1759	568656.506279	3871424.32155	0.75	Field
1760	568759.156682	3871542.53071	15.36	Rice_Field
1761	568905.933164	3871053.17114	112.71	Rice_Field
1762	568879.942942	3871049.49989	125.31	Rice_Field
1763	568848.059682	3871053.78009	83.14	Rice_Field
1764	568843.116039	3871030.51657	93.29	Rice_Field
1765	568842.625512	3871013.28977	116.2	Rice_Field
1766	568836.233294	3870979.11879	273.31	Rice_Field
1767	568829.646435	3870936.06731	177.41	Rice_Field
1768	568830.976987	3870909.13721	116.53	Rice_Field
1769	568832.394357	3870875.69461	258.91	Rice_Field
1770	568830.563756	3870841.5563	125.41	Rice_Field
1771	568827.317655	3870820.84257	109.89	Rice_Field
1772	568824.766736	3870799.30672	111.31	Rice_Field
1773	568822.357971	3870761.15216	234.18	Rice_Field
1774	568821.921138	3870721.00833	97.4	Rice_Field
1775	568818.529398	3870686.88889	147.97	Rice_Field
1776	568760.638999	3871655.06211	161.6	Residential
1777	568774.509108	3871641.30656	31.97	Rice_Field
1778	568753.260834	3871643.5193	55.87	Rice_Field
1779	568768.397626	3871613.34516	415.74	Residential
1780	568748.797758	3871603.95956	106.71	Rice_Field
1781	568722.747199	3871472.95908	33.6	Rice_Field
1782	568742.223829	3871487.81906	113.41	Rice_Field
1783	568768.217445	3871507.06563	464	Residential
1784	568771.396178	3871475.89738	14.35	Rice_Field
1785	568765.196307	3871467.14351	43.41	Rice_Field
1786	568763.702337	3871477.07315	5.8	Residential
1787	568719.628135	3871453.52382	2.16	Residential
1788	568766.956393	3871455.69551	7.62	Residential
1789	568740.591976	3871454.05416	2.75	Residential
1790	568717.593936	3871441.1837	48.12	Rice_Field
1791	568754.622945	3871441.6348	394	Residential
1792	568718.695944	3871416.35264	28.19	Rice_Field
1793	568717.266121	3871398.03165	19.36	Rice_Field
1794	568708.362317	3871375.56526	25.88	Rice_Field
1795	568708.776562	3871354.61629	16.64	Rice_Field
1796	568709.685626	3871335.80335	12.02	Rice_Field
1797	568710.382086	3871321.70296	11.38	Rice_Field
1798	568711.252481	3871307.83916	39.75	Residential
1799	568760.223535	3871394.07441	92.04	Residential
1800	568744.858542	3871411.2174	20.73	Rice_Field
1801	568766.689692	3871420.92427	19.91	Rice_Field
1802	568766.499166	3871413.06159	12.16	Rice_Field
1803	568766.381025	3871403.89565	17.41	Rice_Field
1804	568728.229272	3871557.3256	13.2	Residential
1805	568722.73008	3871541.98733	50.06	Rice_Field
1806	568687.854849	3871557.84169	8.18	Rice_Field
1807	568687.727512	3871536.75274	592.3	Residential
1808	568714.973718	3871510.9181	3.1	Rice_Field
1809	568676.047599	3871442.04234	116.52	Rice_Field
1810	568691.548471	3871443.89772	9.82	Rice_Field
1811	568683.346192	3871441.76522	26.52	Rice_Field
1812	568698.445254	3871488.03661	77.25	Rice_Field
1813	568679.490819	3871481.83825	141.72	Rice_Field
1814	568681.492342	3871398.47638	38.98	Rice_Field
1815	568682.242243	3871375.20064	22.41	Rice_Field
1816	568684.429527	3871355.34026	4.39	Rice_Field
1817	568687.674575	3871336.70336	1.16	Rice_Field
1818	568688.919379	3871323.00363	1.18	Rice_Field
1819	568690.036901	3871310.0545	4.5	Residential
1820	568687.587613	3871418.20008	6.36	Rice_Field
1821	568701.482096	3871606.62455	70.5	Rice_Field
1822	568701.642424	3871597.02149	92.63	Rice_Field
1823	568701.023945	3871589.09233	5.89	Rice_Field
1824	568701.388418	3871583.11925	182	Residential
1825	568701.105199	3871576.84728	54.99	Rice_Field
1826	568726.15402	3871635.75523	75.44	Rice_Field
1827	568701.486125	3871640.95598	190.84	Rice_Field
1828	568677.842737	3871644.28603	90.68	Rice_Field
1829	568649.774561	3871621.43995	118.87	Field
1830	568650.057872	3871582.3512	18.77	Field
1831	568582.911841	3871607.02789	479.6	Residential
1832	568608.558013	3871605.56892	30.17	Field
1833	568598.267892	3871606.01157	234.3	Residential
1834	568617.661547	3871630.24728	6.6	Field
1835	568626.00651	3871603.53844	73.63	Field
1836	568559.08818	3871656.8965	31.48	Residential
1837	568559.434198	3871646.64344	20.13	Field
1838	568582.005066	3871650.77074	197.72	Residential
1839	568602.47297	3871651.21222	53.92	Residential
1840	568629.198024	3871651.41494	24.64	Field
1841	568615.437447	3871651.37411	113.2	Residential
1842	568557.657216	3871630.08438	94.4	Residential
1843	568558.446277	3871620.15482	46.4	Residential
1844	568554.363984	3871606.26685	36	Residential
1845	568555.725276	3871587.04514	73.7	Residential
1846	568563.414726	3871612.80586	1.03	Field
1847	568564.79636	3871592.16079	18.49	Field
1848	568448.156869	3871627.6466	99.75	Residential
1849	568436.265238	3871627.9002	57	Residential
1850	568443.336659	3871610.68846	119.7	Residential
1851	568429.942173	3871588.45786	277.2	Residential
1852	568451.867959	3871587.86033	78.4	Residential
1853	568445.023106	3871596.24024	55.3	Residential
1854	568444.43228	3871582.2975	55.3	Residential
1855	568460.320457	3871599.83197	294	Residential
1856	568473.767856	3871589.27484	197.4	Residential
1857	568501.361258	3871592.14353	382.2	Residential
1858	568488.257827	3871586.13545	134.4	Residential
1859	568482.278263	3871668.56769	8.3	Field
1860	568461.768376	3871639.9858	3.8	Residential
1861	568473.447886	3871625.35843	221.2	Residential
1862	568479.953384	3871660.93153	13.3	Residential
1863	568470.392519	3871654.26468	30.07	Field
1864	568439.083502	3871547.12367	64.4	Residential
1865	568428.265664	3871547.15335	89.6	Residential
1866	568433.721609	3871531.60568	10.35	道
1867	568434.492165	3871522.95815	8.72	道
1868	568434.856625	3871513.81668	8.72	道
1869	568435.458242	3871505.05891	8.35	道
1870	568435.861518	3871498.82075	7.08	道
1871	568435.952589	3871492.01686	42	Residential
1872	568435.934268	3871485.73608	7.26	Field
1873	568436.181372	3871481.78782	5.08	Field
1874	568436.040596	3871477.23006	7.26	Field
1875	568436.167827	3871470.99239	7.08	Field
1876	568436.109816	3871464.23003	11.44	Field
1877	568447.369358	3871441.64531	22.88	Field
1878	568433.756041	3871455.92545	4.18	Field
1879	568433.519364	3871443.77435	9.08	Field
1880	568433.330288	3871432.66316	4.72	Field
1881	568433.232058	3871426.22855	4.18	Field
1882	568454.744143	3871523.14517	120	Residential
1883	568456.377142	3871494.75697	90	Residential
1884	568487.930826	3871484.17639	250.5	Residential
1885	568488.397773	3871494.91116	196.5	Residential
1886	568487.906805	3871516.07922	220.5	Residential
1887	568468.947921	3871505.9783	63	Residential
1888	568505.057189	3871505.1382	64.5	Residential
1889	568486.207292	3871505.41585	63	Residential
1890	568461.048305	3871541.72919	75.6	Residential
1891	568451.692177	3871548.29602	113.4	Residential
1892	568489.034005	3871524.97977	202.5	Residential
1893	568472.656203	3871544.39025	186.2	Residential
1894	568483.063595	3871543.76677	15.4	Residential
1895	568490.774433	3871544.46269	158.2	Residential
1896	568508.013222	3871550.74644	57.4	Residential
1897	568499.85159	3871550.96457	42	Residential
1898	568504.391474	3871538.4921	45	Residential
1899	568504.700322	3871532.18037	43.5	Residential
1900	568498.672806	3871474.17733	109.5	Residential
1901	568473.297843	3871472.68055	121.6	Residential
1902	568454.936354	3871460.60909	1.7	Residential
1903	568458.620999	3871465.17265	58.8	Residential
1904	568484.313791	3871465.43237	74.4	Residential
1905	568501.329426	3871463.24714	74.4	Residential
1906	568497.116806	3871455.93012	66	Residential
1907	568467.405126	3871454.38734	68.85	Residential
1908	568461.020093	3871435.66788	50.15	Residential
1909	568473.672782	3871435.71057	21.12	Field
1910	568499.538826	3871443.76384	146.4	Residential
1911	568500.498703	3871429.22187	140.4	Residential
1912	568448.663705	3871338.28629	235.6	Residential
1913	568435.772834	3871411.92502	0.63	Residential
1914	568430.488256	3871402.75895	57.08	Residential
1915	568444.935453	3871395.96603	179.57	Residential
1916	568437.754855	3871395.30177	19.42	Residential
1917	568430.734557	3871381.7024	6.03	Field
1918	568432.151821	3871369.96037	7.35	Field
1919	568507.026498	3871414.33759	60	Residential
1920	568506.554782	3871407.54386	43.2	Residential
1921	568480.82599	3871404.71031	410	Residential
1922	568496.468289	3871372.09291	424.8	Residential
1923	568470.579885	3871386.61827	63.65	Residential
1924	568464.310332	3871371.62349	44.9	Field
1925	568485.245322	3871347.97626	260.7	Residential
1926	568487.143272	3871337.31451	156.2	Residential
1927	568487.206184	3871327.56173	135.3	Residential
1928	568498.071234	3871306.90518	230	Residential
1929	568472.493987	3871304.58609	271.7	Residential
1930	568622.690315	3871548.06263	546.7	Residential
1931	568631.209404	3871523.92502	55.28	Field
1932	568632.982914	3871499.52063	57.15	Field
1933	568626.97354	3871457.98852	199.2	Residential
1934	568640.999026	3871478.73325	60	Residential
1935	568642.934628	3871450.71627	156	Residential
1936	568604.402205	3871532.73281	22.12	Residential
1937	568604.912022	3871522.38994	75	Residential
1938	568605.42577	3871512.18798	22.88	Residential
1939	568606.026056	3871502.14003	69	Residential
1940	568609.019506	3871461.18174	324	Residential
1941	568585.227766	3871491.60601	10.85	Field
1942	568550.272362	3871491.784	319.5	Residential
1943	568582.724815	3871518.60579	26.28	Field
1944	568546.507367	3871518.06952	264	Residential
1945	568579.705529	3871554.16779	58.3	Residential
1946	568588.703822	3871537.32444	38.95	Residential
1947	568578.605069	3871533.93316	49.4	Residential
1948	568575.740157	3871544.64798	11.4	Residential
1949	568546.028099	3871529.65604	336	Residential
1950	568537.831711	3871553.85706	211.5	Residential
1951	568538.608292	3871541.43337	237	Residential
1952	568564.346594	3871551.65865	124.3	Residential
1953	568564.369693	3871538.85258	53.9	Residential
1954	568530.970505	3871508.61213	81	Residential
1955	568565.338126	3871505.25722	37.13	Field
1956	568528.795803	3871501.76127	51	Residential
1957	568531.492546	3871456.53336	220.8	Residential
1958	568548.87942	3871456.19109	344.8	Residential
1959	568567.61553	3871455.93673	206.4	Residential
1960	568592.405336	3871455.63967	106.4	Residential
1961	568580.861926	3871455.90229	148.8	Residential
1962	568598.035558	3871422.35703	10.2	Residential
1963	568617.859378	3871422.50481	11.9	Residential
1964	568608.007196	3871422.40607	8.5	Residential
1965	568568.265296	3871422.24618	0.57	Field
1966	568654.39649	3871499.71864	29.42	Field
1967	568656.98026	3871441.90821	60	Residential
1968	568658.63532	3871410.17968	38.7	Residential
1969	568662.261052	3871387.51228	15.28	Field
1970	568668.386226	3871347.23736	38.39	Rice_Field
1971	568634.282133	3871344.40877	12.07	Field
1972	568634.208595	3871331.72147	44.96	Residential
1973	568638.189446	3871309.17214	166	Residential
1974	568670.328284	3871311.48737	216	Residential
1975	568651.206572	3871333.54439	94.82	Residential
1976	568653.159591	3871310.02268	127	Residential
1977	568661.492964	3871314.52462	5	Residential
1978	568658.390795	3871315.22449	4	Residential
1979	568640.653872	3871387.48071	76.5	Residential
1980	568649.511512	3871400.93345	70.55	Residential
1981	568635.955203	3871405.32088	85.85	Residential
1982	568646.181054	3871374.5687	86.25	Residential
1983	568649.658993	3871364.4275	41.25	Residential
1984	568645.690704	3871354.69552	84.75	Residential
1985	568614.092289	3871316.00462	227	Residential
1986	568590.190382	3871323.69261	482	Residential
1987	568588.664916	3871399.18251	187	Residential
1988	568588.284671	3871369.48329	123	Residential
1989	568607.561927	3871398.57725	113.05	Residential
1990	568610.528251	3871357.48609	155.25	Residential
1991	568621.132367	3871371.02935	101.25	Residential
1992	568622.497405	3871409.53093	31.41	Residential
1993	568618.898463	3871400.14273	72.29	Residential
1994	568524.390839	3871345.82942	24.2	Residential
1995	568532.386919	3871332.12864	15.4	Residential
1996	568525.48912	3871400.34208	5.66	Field
1997	568524.62726	3871368.76866	10.94	Field
1998	568551.199492	3871354.66671	327.25	Residential
1999	568566.023674	3871319.43239	229	Residential
[truncated: 62,487 more rows]
