# Supplementary material for: Uncovering inequality through multifractality of land prices: 1912 and contemporary Kyoto
Source: PLoS One. 2018 Apr 30;13(4):e0196737. doi: 10.1371/journal.pone.0196737 (PMC5927455; doi:10.1371/journal.pone.0196737)
Supplement: S2 Dataset — (CSV) [file pone.0196737.s003.csv]

	X	Y	Price	Length
1	30671.4708856	108027.423431	71600	18.9568332376
2	30646.5463563	108110.353765	71600	159.177391892
3	30748.279664	107763.644615	77100	79.9414513542
4	30699.9944131	107795.391252	77100	35.81230586
5	30271.4990924	108309.21548	70800	72.5383473913
6	30249.8570499	108307.342221	72300	29.0457341513
7	30428.9634606	107969.800053	104000	22.6450468007
8	30352.2449927	108018.964143	104000	27.1304555339
9	30603.0224951	107990.263279	75400	139.521732661
10	30444.527152	108201.560584	72300	55.2850734882
11	30428.6406418	108061.946603	76200	187.810834937
12	30298.3073714	108142.38864	73900	36.4722215138
13	30232.610652	108034.547052	86100	78.152439367
14	30345.3665747	108003.028927	116000	160.347166158
15	30301.9985377	108042.217619	116000	32.9677783468
16	30578.7612187	108067.308872	77000	152.414796826
17	30532.4374098	108056.641399	77000	287.637469695
18	30432.6778299	108168.364759	76200	203.206140419
19	30324.5075339	108150.701163	76200	16.0091903449
20	30294.932406	108080.841926	111000	43.6345492805
21	30255.4935825	108201.95247	111000	213.201157383
22	30280.4604461	108187.522801	62800	26.6169558529
23	30285.2438088	107998.23016	77400	75.5659841909
24	30647.5810368	107826.645539	105000	70.9299830598
25	30514.3179747	107892.19481	105000	228.445625272
26	30450.982178	107858.55995	85000	503.121143801
27	30612.8631488	107831.568177	96600	24.088673809
28	30514.7112686	107875.595824	93700	26.7007634621
29	30543.3921916	107827.315771	71000	148.235269912
30	30488.1595587	107829.231134	68100	24.4065646651
31	30455.3118694	107915.96401	99100	22.0326145679
32	30511.227302	107793.322903	68700	30.0039544266
33	30111.5143156	108816.487464	83100	201.412746458
34	30088.2129136	108932.492654	83100	35.1997050956
35	29990.7254791	108913.893549	85600	240.279369447
36	29946.2275906	108844.494463	60500	57.2582051331
37	29883.2979847	108670.09208	110000	41.2127368285
38	30142.1341605	108825.613816	58100	59.8060502302
39	30063.8525365	108750.561219	43200	89.5967330747
40	30009.8629445	108720.802383	80800	51.0447483691
41	29997.2840447	108773.304724	75600	51.9490691924
42	29975.4140311	108680.552025	89800	147.471734426
43	29859.2202276	108714.223768	97400	151.150978062
44	29883.3021908	108721.487705	58400	45.9079008979
45	30088.7112041	108706.363699	86500	67.9560834791
46	30126.5326757	108713.516314	86500	9.01868051984
47	29900.5898892	108556.71086	107000	62.9167224133
48	29865.9298134	108589.839812	61000	38.0315659943
49	29873.0708707	108605.115908	117000	126.942296962
50	29935.9167347	108620.048831	111000	82.2296493758
51	29855.027755	108565.293874	111000	158.667071774
52	29951.5238259	108585.898739	111000	40.6611794162
53	27932.7957663	110620.453285	40200	23.1627370768
54	27877.8533121	110649.040898	103000	34.8524867352
55	28010.0765847	110463.322712	94600	78.0754226052
56	28017.0207607	110460.348882	80400	7.51590440465
57	27978.6069512	110400.431999	101000	17.8611270594
58	27959.7041171	110439.561793	102000	73.3003420778
59	27965.5261336	110425.752782	102000	15.5437465154
60	28121.720925	110439.906213	105000	102.169363691
61	28092.9642959	110410.877769	105000	80.5361822006
62	28062.7171954	110431.992493	105000	104.634695022
63	28127.1542704	110423.339995	105000	33.5326738242
64	28041.5007157	110454.900033	105000	70.7084349475
65	28022.8195178	110415.777207	105000	12.426004218
66	28109.7950994	110475.805244	105000	107.673733326
67	27963.8773587	110640.918713	140000	209.244224532
68	28194.5951539	110467.136492	97800	65.4706969457
69	28214.8092144	110481.473455	97800	6.13747219088
70	28189.7488906	110507.535837	101000	47.0781894035
71	28207.71953	110484.950408	95600	7.52094343577
72	28196.8661283	110380.17634	100000	20.4005463056
73	27986.7466239	110522.813236	90400	28.6950675406
74	27991.0778245	110571.088508	94600	69.0429267226
75	27919.2503178	110561.256974	90400	139.023507086
76	27959.3660766	110367.985855	104000	197.522215673
77	27938.9100782	110372.824273	100000	34.3371009174
78	27887.4888814	110379.050231	100000	124.165978382
79	27908.1042006	110388.55565	100000	24.0889390194
80	28033.5255371	110589.01069	52500	29.5590748597
81	28041.6802317	110495.404518	73200	26.3683490433
82	28007.9543842	110500.990544	97700	42.1830294919
83	28045.4060788	110624.608746	45900	27.8420520357
84	28027.7890751	110604.58291	68900	16.4514696808
85	28058.9055236	110561.946158	95600	15.4301085296
86	28074.1516007	110573.302726	95600	63.2357204601
87	28101.3834503	110537.315639	95600	237.405319095
88	28127.2731948	110529.086271	95600	13.0453143041
89	27883.927932	110511.881957	86300	55.7367706322
90	27953.5398701	110625.686139	72400	21.3006371863
91	27926.4241204	110431.234282	95600	29.1453223174
92	28123.4133027	110323.865894	102000	28.8041097757
93	28157.580293	110383.305277	102000	31.3802212368
94	28162.2591197	110423.453407	102000	262.209925294
95	28069.4327697	110326.616142	102000	167.118365293
96	27976.4850672	110330.948506	101000	99.5988364046
97	27982.4456018	110307.002174	100000	33.2388216008
98	28014.8400806	110359.440098	100000	38.1228972294
99	28001.1891205	110331.944994	100000	29.2938698179
100	28232.2247683	110325.26483	115000	248.028031583
101	27902.8638617	110286.865026	100000	51.3166634334
102	27895.7227661	110306.569455	98800	99.5554085167
103	28127.4163023	110272.454839	99800	28.8381299957
104	28139.3615193	110299.118528	75700	15.8850246441
105	28009.0622092	110311.418341	105000	88.3987820909
106	27955.2507151	110251.880189	100000	34.2759755783
107	27964.2814645	110228.406777	100000	86.1785618539
108	28016.2434184	110284.875858	100000	35.0421089827
109	28030.5254426	110304.648291	100000	35.0941971165
110	28044.2552997	110325.737011	100000	35.0255747572
111	27977.5998537	110095.100953	114000	21.1577464677
112	27925.0851243	110186.225459	51300	22.642468661
113	27894.6517158	110067.541444	51700	8.23946350926
114	27878.187595	110061.768195	115000	47.4273435918
115	27858.9837776	110053.588805	63200	12.4544370026
116	27986.0393083	110110.974833	119000	114.027962231
117	27953.8560325	110137.522946	119000	70.4469161658
118	28104.3586344	110157.083115	119000	38.1596927318
119	28037.3202229	110126.707881	119000	289.525438236
120	28088.8125738	110128.206207	119000	54.1202782687
121	28070.4897177	110148.163335	119000	66.4819540131
122	27886.2743043	110099.488218	119000	37.3774237222
123	27825.451526	110056.704518	119000	217.861604036
124	27857.4261934	110111.302255	119000	116.983039218
125	28098.9984902	110194.308331	102000	34.7571621788
126	28144.7164102	110197.600178	104000	126.258576705
127	28140.8943921	110179.395186	98800	31.1038051514
128	27861.2374911	110270.286648	98800	50.4333637686
129	27931.3829158	110242.281986	100000	87.2124535617
130	27910.6039812	110179.088844	114000	40.4919855164
131	27858.4204693	110298.770672	94600	10.4581979012
132	27878.0883628	110301.206008	83900	18.9756365304
133	28103.4695708	110076.402304	108000	28.9458142421
134	28148.7636218	110034.046638	120000	73.0642148761
135	27916.0457872	110128.765296	115000	54.4085197857
136	28171.3243544	110289.30143	100000	44.7641547289
137	28173.2700666	110270.654744	100000	36.7359648553
138	28205.7596953	110287.546167	99800	20.7744762614
139	27933.1921227	110309.627337	88900	29.4947891745
140	27969.4921719	110204.064453	113000	99.1624405229
141	28007.3168301	110192.347995	113000	15.039299928
142	28092.297891	110299.272243	96700	35.6192412038
143	28101.971005	110313.240853	100000	30.551590903
144	28033.0301899	110247.901292	105000	110.069950181
145	27969.2141504	110277.245181	104000	30.3815093072
146	27942.1230675	110059.351529	109000	86.3783414813
147	27880.2963324	110155.740031	114000	46.7098059006
148	27865.5312768	110177.436239	114000	81.5563982087
149	28029.0160188	110106.6958	101000	17.6936444848
150	28089.9746753	110232.814912	100000	21.2138094718
151	28098.9132171	110254.216346	89400	23.2993403917
152	28122.6415793	110289.917064	101000	60.2743470178
153	28215.6753411	110037.849477	120000	200.749860497
154	28191.6224539	110079.165316	120000	31.1269023565
155	28183.2704805	110005.309905	120000	262.447938499
156	27996.8506671	109996.941283	47200	53.9255714694
157	27999.6938054	109998.786414	47200	5.52498021341
158	28219.408335	110032.859372	119000	163.829710721
159	28219.7951747	110078.175885	119000	19.7470861187
160	27928.1340227	109975.145417	98400	79.8024305262
161	27792.8823058	109892.624009	121000	162.50570605
162	27925.1317855	109838.425294	104000	158.545500911
163	28213.847176	109819.318136	103000	44.1007012677
164	28196.6942418	109850.586041	98700	29.4852590605
165	28125.5727229	109811.013283	111000	37.9124260468
166	28174.304653	109944.096599	121000	137.709633813
167	28097.6012519	109954.103868	98400	43.6778763702
168	28082.0384388	109937.379353	98400	96.1661630016
169	28184.1683263	109743.783711	106000	71.6154072009
170	28187.278911	109785.403487	108000	9.07812473372
171	28174.2171624	109816.263186	108000	65.8747601943
172	28155.0157539	109933.786927	116000	35.8468433666
173	28132.3872036	109888.487501	116000	114.265390088
174	28085.2295873	109887.92765	98400	166.879261867
175	27962.1690046	109858.536734	101000	77.3972369988
176	27992.447852	109806.750008	109000	20.9251151896
177	28091.0716123	109821.374692	120000	281.235935052
178	27993.0364409	109924.953849	103000	129.773077893
179	28006.2308391	109819.851582	109000	73.6783931147
180	27928.5673994	110040.289478	114000	34.6037665652
181	27936.3461307	109958.823623	105000	33.1386038025
182	27995.0523195	109968.427898	56600	28.5191015326
183	27929.118494	109916.264885	109000	43.8188259908
184	27934.1656022	109892.415253	109000	57.3996615134
185	27942.7704362	109895.548693	109000	8.56963728702
186	27989.6606602	110043.210531	114000	69.0927622739
187	27863.7233004	109886.3324	102000	14.9772709062
188	28203.0896086	109821.768556	108000	13.1086630844
189	28020.0876898	109952.353161	72100	28.4944541325
190	28000.3313729	109942.073897	110000	16.2618741821
191	27962.4269431	110003.400379	105000	32.664634279
192	27962.2903011	109903.761416	90900	85.3250885519
193	27817.2565591	109761.304563	106000	25.3704919047
194	27839.1996618	109757.330497	106000	48.6976095378
195	28230.9471811	109779.93667	107000	36.3232762505
196	28135.7877272	109765.284782	106000	19.3211925429
197	28171.0933114	109772.641543	110000	50.8524212563
198	28001.8812657	109493.502954	70200	82.5842557457
199	27907.3958464	109461.04227	40000	57.3974304747
200	27912.7826656	109480.528478	100000	84.446948107
201	27851.2458323	109510.947175	98400	50.060951095
202	27961.0983766	109619.278856	117000	256.304040548
203	28171.0270868	109756.436731	104000	25.777680674
204	27928.0972445	109513.550175	81900	61.0499267713
205	27838.7121948	109530.151127	120000	87.7257197757
206	27883.774101	109544.211722	40000	96.6416825889
207	27887.2663242	109584.122925	46800	138.135606703
208	27834.7932961	109563.106972	114000	147.848647476
209	27878.014721	109717.368921	103000	47.9293927785
210	27843.541344	109692.689655	105000	58.9622423851
211	27823.8247667	109737.701684	106000	277.705391812
212	28002.9052023	109727.644272	108000	22.2002127028
213	27992.8784048	109716.834519	108000	53.2392684139
214	28230.8110856	109724.746453	97200	22.7243051383
215	28113.0566575	109632.196719	103000	44.8322906169
216	28194.8821415	109664.962369	116000	63.6475920876
217	28177.7962901	109514.434851	122000	87.2737695296
218	28195.9998332	109526.04836	122000	30.478432542
219	27999.1802939	109431.420313	100000	112.940291134
220	27899.7720935	109638.048522	99400	133.545424843
221	28169.5276959	109545.007067	123000	105.101680621
222	28224.1474183	109512.643268	125000	153.287323034
223	28182.7823514	109630.577292	123000	149.456754903
224	28174.5331072	109471.550805	125000	100.800804907
225	28168.2020071	109474.195392	75000	39.7918904647
226	28177.5302462	109596.44966	127000	95.0045677012
227	28177.3896799	109582.579691	127000	91.6042873763
228	27946.6934435	109609.979391	109000	17.7918933229
229	27920.7542968	109557.222919	109000	64.6001318599
230	27898.0436741	109563.173329	109000	9.21276714413
231	28228.4304562	109651.093837	79900	40.9799688583
232	28250.5867947	109659.949485	52500	16.8475390833
233	28230.1518806	109706.308481	43200	55.6509599467
234	28146.3025163	109721.97807	110000	43.6547399769
235	27927.7972824	109678.260108	109000	62.2383638907
236	27903.2697984	109679.947084	109000	20.6502279141
237	27951.483147	109440.84413	112000	86.4967430944
238	28007.0629552	109160.399564	108000	73.046910077
239	27933.6558962	109184.779789	113000	122.359015386
240	28006.5113824	109263.94908	50500	31.2742998272
241	27989.5867854	109236.899742	101000	32.6569797245
242	27953.4527217	109239.660257	44400	10.9987852921
243	27991.0341967	109283.327571	45400	43.5719275025
244	27951.9264257	109285.278385	115000	91.6662288132
245	27946.1081071	109249.458383	98700	67.9159144035
246	27914.3975727	109226.977786	102000	20.3410464569
247	27838.0394203	109259.970175	73800	54.7946831357
248	27968.4208503	109214.946874	102000	191.583308793
249	27944.5972218	109357.036127	117000	78.4295062416
250	27934.5565573	109416.841826	106000	23.0573965436
251	28002.0814567	109309.472285	124000	254.640419496
252	27800.8816592	109318.524355	135000	137.708342265
253	27886.0229816	109189.430364	108000	11.8759346863
254	28251.6892388	109444.163818	118000	26.6516799959
255	28036.4457808	109449.43219	40000	80.9767032703
256	28240.9820509	109402.443108	110000	5.58129183647
257	28243.9310585	109413.261019	110000	21.7809559463
258	28090.3281725	109218.193409	99900	44.3642200239
259	28085.2127473	109202.344159	99400	22.1166841184
260	28059.2304336	109245.691748	114000	112.401968
261	28042.5396047	109256.302803	51300	41.2340561332
262	28036.4376489	109340.600412	70800	21.0110306385
263	28031.5996446	109366.904202	59900	24.2266262814
264	28046.8370675	109356.534768	109000	90.4181992881
265	28144.2508842	109215.244591	108000	36.1448111705
266	28124.4768087	109230.333011	97500	139.226522926
267	28225.4762548	109372.171992	125000	135.479839724
268	28181.5667676	109442.080395	75000	57.796315484
269	28066.3379929	109403.256753	60000	39.116875165
270	27969.8011446	109154.120438	111000	92.8592445374
271	28247.8545288	109390.540341	75400	19.1859263079
272	28095.9898143	109197.732917	105000	39.7188232338
273	28230.8769354	109432.438025	118000	31.825592826
274	27902.4795159	109380.695188	111000	120.566044126
275	27851.6024159	109164.686521	117000	31.1727102466
276	27842.6637769	109146.264352	117000	50.0037066557
277	27854.534945	109203.366955	99400	23.1702789341
278	27939.1826031	109444.795711	110000	21.5136855519
279	27847.4500197	109276.034034	117000	30.5649857467
280	27865.2949823	109285.56229	123000	52.2533535526
281	27869.2197722	109235.227234	110000	43.3180591196
282	27976.6865216	109244.210945	111000	28.9829586709
283	27932.6050387	109149.783895	117000	66.2190728724
284	27899.2707733	109148.097887	117000	64.9006480875
285	27870.4802983	109158.605261	117000	87.0210543271
286	28017.080702	109147.438421	105000	18.5339708984
287	28066.8515228	109149.314371	110000	58.6518904175
288	28204.8222916	109148.942697	101000	143.363085438
289	28083.8542497	109145.284382	108000	27.6002387415
290	28194.0484093	109124.531285	96200	31.4626985615
291	27920.6188567	108918.301512	109000	56.1993391358
292	27888.3217457	108909.524486	106000	70.5162582749
293	27859.6849038	108901.986436	90000	20.3732482893
294	28041.4485579	108938.182126	108000	129.910367166
295	28016.7908588	108966.105293	50800	50.4827673599
296	28018.7798887	109004.398059	106000	33.6383479112
297	28028.2197973	109036.805638	110000	48.6936413091
298	27950.3405656	108975.2409	104000	44.0749365471
299	27887.4631595	108976.521573	110000	65.0741772614
300	27945.7656514	109041.159622	107000	30.3706279866
301	27947.9867937	109072.298818	107000	21.0430758333
302	27908.5880549	109073.003734	102000	19.442633288
303	28013.4175682	109077.090035	110000	41.4764518024
304	27787.965232	109110.297687	117000	152.18612308
305	27925.6822519	109059.814192	119000	117.690256841
306	27852.2756073	109062.129929	107000	19.6976547384
307	27997.0677478	108976.808692	96000	12.1120243262
308	27942.5227262	109005.295492	62100	21.8757537742
309	27909.5070761	109046.777237	65400	22.440773884
310	27994.8944175	109033.184927	96000	20.3954652613
311	28239.6369757	109001.750891	99700	28.958191113
312	28255.3361956	109084.309113	73100	21.7107386946
313	28251.4483427	109122.931563	40800	19.666663553
314	28250.5063932	108884.530329	94900	20.7412779703
315	28054.2338591	108996.256323	102000	18.6749973611
316	28087.6893704	109072.142439	102000	41.1965682837
317	28090.5083166	109107.03724	104000	37.3774118089
318	28214.0890116	109005.805583	99700	13.3299619527
319	28203.725852	109022.625159	103000	70.9352126764
320	28138.9045567	109012.312778	77600	34.8833118146
321	28230.0386115	108886.011064	99400	22.1539339653
322	28211.3090743	108887.609258	83200	23.8883102384
323	28172.8343653	108890.384367	94300	24.6889295819
324	28147.5750949	108893.559744	49900	45.7275224192
325	28118.890644	108955.570628	102000	50.8866041219
326	28058.5061633	108970.351962	96000	25.8921675017
327	28171.3439904	108941.773995	106000	93.394495192
328	28145.0906293	108940.139458	106000	80.0212120677
329	28153.4060008	108956.480606	106000	17.2342979292
330	28192.9746066	108897.217587	83200	6.86999742273
331	28192.1103364	108885.445878	83200	16.752090878
332	27995.1612806	108879.150137	109000	212.545724335
333	28043.7064927	108809.4937	116000	337.310442856
334	28011.1235273	108840.622129	105000	24.2440620342
335	28054.1483654	108829.602128	105000	47.2609953676
336	28034.3343201	108852.674386	105000	88.2435429682
337	28079.9660148	108971.850574	102000	32.3137172108
338	28081.8477321	108823.650481	110000	107.713778482
339	27913.1833638	108867.283002	102000	26.5497282485
340	27817.4768505	108915.005202	100000	165.019936362
341	28260.1764812	108994.463139	55000	15.6173252574
342	28089.4209398	109013.338757	102000	23.3526922967
343	28116.7271219	108833.147122	109000	91.9851933194
344	28118.346477	108893.781374	104000	29.297069058
345	27978.3283936	108965.841711	107000	34.5665371251
346	27982.467837	109022.805877	113000	68.6675685538
347	28045.6628442	109119.08437	113000	351.516297539
348	27998.5306239	109055.621603	113000	142.210973677
349	28031.3190356	108984.524191	113000	108.656501384
350	27920.17703	108995.942265	113000	118.535782528
351	28120.9478495	109116.227463	75000	50.1885577591
352	28119.9078574	109050.76391	75000	76.7167123783
353	28162.900271	109038.40879	102000	78.5692960326
354	28139.0946854	109045.891694	86700	33.1700533379
355	28164.2797661	108997.257912	97500	21.3608601196
356	28188.3450313	109006.118838	63300	41.4340525429
357	28188.7502956	109013.263133	63300	14.3860025301
358	28202.2902548	108960.642359	92500	36.1016381225
359	28224.0420238	108958.879241	97500	41.7258846049
360	28236.6958039	108950.615437	73100	16.2010501961
361	28010.102697	108906.911711	106000	181.230243914
362	28233.4506924	108842.607492	111000	48.090695677
363	28146.0138103	108833.725125	111000	28.4536799439
364	28229.9410907	108793.030048	111000	47.9707134217
365	28253.685259	108788.79729	111000	158.361260313
366	28207.8400999	108821.636025	111000	222.564156244
367	28162.2588352	108818.571169	111000	90.4462867214
368	28210.5476377	108857.182761	111000	26.5696893694
369	28231.4316987	108817.385175	111000	47.6573480044
370	27719.6175002	108566.839161	147000	309.301916736
371	27912.2453537	108626.132992	107000	122.354058014
372	27935.7490828	108564.320763	147000	116.545719359
373	27979.9787832	108640.020662	109000	60.0158320467
374	27972.4762074	108622.442847	109000	13.6251005093
375	28066.1940774	108615.265461	103000	36.3404354515
376	28084.2536793	108634.508971	109000	113.272040236
377	28045.4140932	108636.634266	109000	74.7822180312
378	28050.9693144	108629.372542	103000	14.6128657701
379	27978.9644582	108736.081953	98600	39.5449203787
380	27969.3004751	108695.937512	95100	34.2640718699
381	27960.5618845	108773.41581	104000	14.6421063465
382	27893.3445146	108803.973502	104000	31.571922562
383	27826.5634499	108818.99741	110000	96.4187786589
384	27976.9512624	108673.501864	111000	343.900173167
385	27918.4075284	108726.653829	109000	109.595667352
386	27927.7612365	108771.759839	109000	111.513059029
387	28080.8920867	108706.802057	113000	50.0995215552
388	28142.2224388	108737.716077	111000	103.17366245
389	28118.4258055	108723.498007	111000	25.4156585322
390	28105.1837515	108733.027824	111000	18.2562336954
391	28090.0174324	108786.875086	104000	28.9470736372
392	28120.4332164	108738.751268	61000	9.78857985586
393	28042.3999058	108755.767881	109000	16.5023041775
394	28019.4517527	108728.391849	111000	120.529195268
395	28020.7640931	108747.084142	99900	30.6277122334
396	28000.0849906	108768.465768	73900	49.4347820671
397	28012.1912643	108640.370607	107000	48.2742744754
398	27897.2625846	108548.996084	79300	20.2050840572
399	27899.1270849	108432.863042	110000	38.6346634388
400	28041.3678109	108526.09435	122000	61.5808993327
401	27980.9368405	108269.717508	109000	29.8160565268
402	27889.8498712	108467.344853	112000	86.2713737019
403	27988.556105	108418.882797	109000	17.0977470964
404	27870.2969652	108500.412764	118000	51.1804083222
405	27901.1828763	108319.841424	117000	89.6675144472
406	27870.8358267	108317.467343	117000	15.1860472123
407	27879.9277172	108533.862786	73200	29.5039484071
408	27994.5866261	108543.703523	117000	18.5531114198
409	28183.3132228	108277.258662	116000	39.2778025368
410	28014.148853	108297.359905	109000	45.9034385983
411	28010.4394994	108347.423449	109000	16.6480005616
412	28218.2392178	108427.770548	116000	68.2158443852
413	28159.2426664	108416.932233	116000	32.6437272169
414	28107.3051442	108426.54438	109000	21.2251732055
415	27990.1605545	108376.79565	116000	23.8883649908
416	28072.8072755	108452.801287	121000	56.1551342019
417	28042.991808	108432.777176	121000	134.67158622
418	28108.9331929	108458.124742	121000	184.226415572
419	28028.7238494	108528.97893	109000	19.8264904631
420	27955.3074257	108509.512146	104000	35.0786060466
421	28134.5954555	108408.603594	114000	24.4762117961
422	28002.8654566	108457.382167	123000	151.89979637
423	28016.4103862	108495.113245	117000	10.1653594287
424	27930.7224075	108454.419259	121000	113.702988057
425	27945.9641048	108451.639757	121000	30.4625329658
426	27934.8944171	108487.398503	114000	10.3962761445
427	28100.9965844	108495.515703	113000	25.6410837126
428	28229.731182	108311.611257	114000	18.2493951669
429	28209.0598932	108446.305423	116000	34.8818462789
430	28213.9565353	108453.588547	113000	4.64291904054
431	28220.2917285	108284.673725	122000	44.4422486864
432	27969.9711853	108490.156491	109000	26.4979304498
433	27960.8285374	108429.611413	122000	95.9331563801
434	28007.6749354	108250.251165	114000	16.4055263292
435	28250.9284325	108313.715872	110000	20.789462276
436	27801.8200247	108337.545605	123000	56.9511741599
437	27773.2611861	108353.565225	123000	209.283471348
438	27689.1328714	108300.823992	123000	187.773043639
439	27669.7760599	108343.656137	123000	168.290780145
440	27637.3148349	108340.35533	123000	66.3285823346
441	27769.4798105	108432.799684	123000	95.6360134973
442	27798.7591405	108434.131457	123000	86.4814907079
443	27776.4370455	108281.483353	123000	145.909828369
444	27746.6393059	108357.133235	123000	402.68163804
445	27851.5468057	108377.730339	122000	107.166753191
446	28182.5973257	108254.049507	122000	72.8304102607
447	27881.905778	108214.831536	120000	88.6601814765
448	28008.5286733	108262.690536	117000	341.557752944
449	27909.5069794	108239.526021	110000	90.4609122612
450	27915.4455067	108176.290509	102000	26.2005041742
451	28225.8094138	108211.260916	111000	71.2283510494
452	28132.8819788	108184.212733	114000	121.499878541
453	28103.3636462	108229.468464	121000	116.687873722
454	28004.5195094	108135.973404	118000	145.362628015
455	28012.7574722	108222.674214	111000	45.8676833671
456	27921.9048353	108227.82554	93500	13.9972746538
457	27920.7538296	108155.011043	120000	28.8594930438
458	27855.4388323	108175.765508	120000	108.899326876
459	28201.8938456	108181.291786	106000	32.7612247324
460	27952.8184491	108154.712674	114000	33.9543586028
461	27986.4564923	108080.648945	93600	33.5972579971
462	27894.2920673	108204.635203	115000	11.0095398806
463	28028.4465012	108185.075817	111000	82.1816849046
464	28027.0754107	108172.54024	108000	13.7769611304
465	27983.3700365	108217.551336	96900	81.6164549375
466	27905.5559507	108208.642818	74700	34.6247737199
467	28152.6768894	108211.764645	122000	41.8710635179
468	28143.7271523	108242.687728	109000	23.1329866271
469	28177.7399169	108171.802074	96900	49.5287185828
470	28209.3070803	108159.973851	106000	13.6403673894
471	28270.1023987	106711.679621	72800	331.765287895
472	27871.0763519	106925.170849	48300	28.9225959433
473	27927.0272059	106753.950663	73500	154.694758246
474	28039.0024379	106741.201438	72700	58.9626532641
475	27939.8488361	106819.205108	61500	21.7682640327
476	28220.367716	106768.171402	73500	90.3394328655
477	28096.0034966	106714.300853	59300	90.4094913842
478	27997.1682397	106698.11236	72000	84.4578912148
479	27906.2708562	106745.826533	72000	39.3296698928
480	27951.6677693	106669.387412	72000	288.031750007
481	28155.8360378	106719.805776	73500	100.613875327
482	28137.3445496	106680.0685	35500	72.3086393223
483	28128.2907616	106663.063319	31000	50.3703131773
484	28126.7829661	106593.73218	27900	14.5669844323
485	28129.6076557	106604.307395	37200	31.9689749389
486	28132.9381917	106579.16309	40300	25.992854518
487	25858.3838039	108525.894386	113000	36.156887537
488	25802.9680775	108549.945865	113000	43.9395220988
489	25711.019691	108539.24417	128000	39.2341205486
490	25800.0426159	108526.181554	113000	111.523964231
491	25828.2038196	108515.657245	113000	11.8080815491
492	25839.6404893	108254.114809	126000	23.4525549071
493	25798.6017541	108291.940737	126000	31.7877634662
494	25810.1939192	108242.632255	133000	95.8291955807
495	25828.5935604	108352.214722	133000	122.916722098
496	25726.4965124	108516.321975	83500	27.217904098
497	25822.123717	108190.997093	127000	32.4364507532
498	25686.4512371	108277.257243	119000	178.007133896
499	25651.312554	108028.453553	122000	170.225880218
500	25625.1761474	107973.627355	79200	50.2203576513
501	25602.3560834	107989.133983	66000	30.0819763033
502	25562.775877	107999.202005	66000	50.2216547454
503	25522.5007202	107993.66715	85800	24.1144610759
504	25489.3377366	107986.303564	66000	28.6669891611
505	25655.2862653	107980.826613	142000	98.7910055282
506	25562.4818698	108031.174037	141000	100.369303613
507	25437.339709	108035.520149	144000	143.88664562
508	25831.8852315	108070.084436	118000	70.1159651759
509	25802.6246072	108047.260371	123000	111.551341087
510	25742.179203	108058.27686	125000	72.1153305359
511	25717.152387	108077.959239	122000	47.5373315838
512	25715.7492325	108055.371228	73200	41.2770805232
513	25687.6482408	108052.28534	125000	49.1691991394
514	25703.131513	107985.464722	74200	31.73248232
515	25685.9786731	107997.350265	106000	49.2427544679
516	25836.0933451	108150.114905	126000	76.1572944254
517	25756.9743387	108142.591207	84700	21.1860263066
518	25741.7202398	108192.690611	121000	46.2112967717
519	25714.3656646	108158.433239	117000	117.569593208
520	25756.7743501	108068.831623	56200	21.4221100752
521	25786.6706407	108196.37559	121000	28.1565395113
522	25774.671219	108218.414573	121000	128.802476065
523	25770.7766603	108173.854886	113000	9.31651827022
524	25769.8911662	108148.386439	113000	87.6937058023
525	25778.105966	108090.584389	68700	12.3765807044
526	25843.5239603	108220.792769	126000	8.96668695869
527	25799.7490498	108151.106445	131000	83.514320534
528	25658.3967463	108000.134118	42400	54.8033130893
529	25692.6110826	108098.638918	111000	36.6137027421
530	25735.3452214	108053.684823	119000	10.2222976959
531	25841.4904334	107825.173723	138000	92.1257775781
532	25650.1690864	107929.161171	126000	85.4969305799
533	25497.319215	107920.83117	130000	226.623315848
534	25681.2903553	107797.79976	127000	126.581988824
535	25651.8745979	107860.621629	135000	63.1869334912
536	25649.945199	107833.14675	135000	69.2563947165
537	25615.5549461	107686.248038	128000	65.951628285
538	25599.6272224	107732.684673	129000	71.3796905026
539	25570.8661112	107764.771256	118000	39.3100073471
540	25545.3680167	107790.793919	101000	31.2287786555
541	25508.7777919	107785.77326	117000	61.9250401155
542	25513.1170068	107806.038835	58500	65.7255454437
543	25558.843466	107683.240741	120000	30.3204004404
544	25552.4546448	107710.225563	132000	22.252351366
545	25536.8620749	107715.993145	116000	102.109002738
546	25509.7488031	107706.732161	132000	53.5412297899
547	25512.9351801	107681.341829	114000	53.4847751838
548	25579.7756126	107811.972337	117000	59.9308893984
549	25563.5548541	107901.344367	125000	78.9761907987
550	25525.578337	107863.459658	107000	68.4515234424
551	25577.1747538	107942.591566	132000	143.65913303
552	25471.8469101	107673.757487	61000	17.2401659242
553	25419.2925356	107849.559835	130000	120.033463665
554	25451.8640835	107921.649012	125000	97.7137532236
555	25456.2345765	107894.283676	129000	67.6240925018
556	25553.1205412	107885.102169	81200	13.7297666519
557	25783.3838988	107674.974312	130000	105.297327681
558	25792.9360859	107719.866672	125000	40.480388006
559	25842.3951157	107771.267499	130000	98.5543936531
560	25771.4061196	107802.286505	141000	46.2804689348
561	25731.654268	107653.398135	127000	38.3671098596
562	25719.373617	107754.333469	140000	49.7233537236
563	25673.2262534	107748.372744	85100	31.0730391943
564	25691.3086405	107753.709432	140000	85.2320887874
565	25654.7013433	107747.839961	131000	85.8868552924
566	25765.3126784	107864.926587	125000	118.142152614
567	25731.1089123	107869.355739	124000	123.932998165
568	25703.2600399	107877.318563	60300	28.6230791942
569	25685.4872842	107879.372638	134000	155.056681029
570	25657.6598485	107886.432567	135000	65.1117972713
571	25559.4515531	107619.828154	121000	97.7839409983
572	25562.7970187	107666.016551	113000	32.9178660806
573	25637.5072356	107645.869613	124000	88.9285743213
574	25739.8450379	107932.569336	140000	71.3866101601
575	25807.1251766	107892.588177	139000	81.3067278003
576	25654.7858293	107702.155901	133000	12.7228998809
577	25721.419897	107712.229723	140000	49.8368165258
578	25680.1292001	107706.213799	133000	29.4813098191
579	25544.5928928	107771.362993	117000	139.139407833
580	25574.1690894	107693.224716	136000	41.9027379212
581	25560.7468083	107728.099192	125000	29.6964500071
582	25550.9049653	107756.342999	116000	28.3773813195
583	25474.9878626	107739.621234	128000	125.651333365
584	25578.4186001	107850.492625	116000	46.7343712713
585	25594.2618592	107874.636633	114000	88.0378095578
586	25615.0196257	107796.918	125000	32.7904435562
587	25612.4304983	107852.723312	128000	68.081811583
588	25663.1478286	107444.353143	118000	52.4320577411
589	25875.1192885	107727.353247	140000	159.151030267
590	25852.1862931	107567.473797	140000	173.781916461
591	25855.0725316	107429.506727	135000	96.3122138212
592	25863.8686124	107605.969956	84000	6.10679827845
593	25856.8487015	107605.591514	84000	8.15563903281
594	25603.6013873	107578.135588	135000	187.213923466
595	25494.7489402	107600.266766	128000	147.295509383
596	25804.7230475	107771.569441	140000	256.595062791
597	25752.9645762	107646.913558	140000	307.52445688
598	25729.0355793	107477.213193	129000	265.220512323
599	25566.3621807	107324.862131	114000	117.03902002
600	25575.8392283	107369.661093	116000	251.063519334
601	25572.5969154	107466.102146	79200	36.5302801033
602	25593.6804932	107424.596753	132000	113.418449828
603	25527.9778463	107475.279126	114000	36.0482850651
604	25549.8825978	107489.908525	106000	30.9239459342
605	25463.2366584	107480.630618	130000	83.6893984005
606	25485.2103899	107524.020495	130000	226.50849313
607	25463.756482	107405.809666	116000	51.2534534997
608	25655.4867849	107565.347087	126000	92.2213741854
609	25644.7290879	107607.36203	121000	86.5240285948
610	25529.1991933	107573.619509	112000	53.8264339194
611	25577.3091172	107615.108801	128000	29.2820300119
612	25525.3680985	107626.85708	112000	61.0692166601
613	25528.2935098	107603.533625	112000	60.2062166355
614	25487.8383595	107525.657916	135000	231.022676302
615	25468.505292	107585.376136	117000	57.5435703852
616	25431.3908562	107629.96594	125000	124.446901347
617	25448.9803987	107572.516818	81900	34.1104880869
618	25801.3317267	107516.248453	121000	43.6083303623
619	25773.3531327	107563.225056	99400	18.7895921548
620	25730.9032548	107567.479103	109000	52.088606999
621	25734.1528147	107610.163038	131000	37.6580304135
622	25713.0521757	107629.962488	131000	39.7635529089
623	25771.1441253	107644.166223	124000	29.2643034734
624	25800.8209954	107620.670379	131000	67.1059242408
625	25799.7766554	107428.467872	120000	130.833558279
626	25829.805795	107465.758824	84000	31.3502998332
627	25644.0539326	107414.126903	114000	9.8098031167
628	25665.9910751	107414.288712	118000	130.529185081
629	25713.5436544	107506.077035	99600	49.8185916644
630	25684.5498041	107538.222741	114000	56.2830628855
631	25794.8233354	107312.180592	135000	172.449037295
632	25678.2876713	107443.217061	100000	25.2071742238
633	25558.7895638	107539.412606	116000	61.1839395456
634	25518.8069814	107651.349743	114000	56.1244987726
635	25572.1510636	107639.285399	126000	28.6099653924
636	25524.7879922	107401.055035	121000	45.6984581925
637	25529.5284141	107424.097353	121000	26.5317263469
638	25681.9892276	107493.289862	119000	28.8274629406
639	25855.6168677	107652.896636	61600	3.70293380014
640	25825.667863	107588.508959	133000	33.9477513971
641	25583.3587661	107533.550441	110000	78.1752121838
642	25659.5891056	107475.36512	133000	110.815584531
643	25506.118544	107472.304374	130000	54.6823927086
644	25497.4243454	107458.263321	130000	16.6776172035
645	25507.371297	107507.964503	119000	15.9374231425
646	25604.4325929	107334.066854	109000	58.0243767421
647	25651.7314558	107299.588455	131000	112.230804224
648	25651.4712812	107283.692275	78000	110.116679338
649	25456.0110971	107240.026086	137000	71.1278370107
650	25535.4025783	107292.469624	131000	114.764601115
651	25626.3307624	107270.928829	71500	21.5307687538
652	25624.2768534	105758.196459	58100	136.113985109
653	25433.8017454	112615.727378	75500	70.7397694832
654	25371.8210056	112491.858581	64800	137.11394935
655	25283.3918382	112473.135288	99800	44.9198529572
656	25188.9252196	112412.670816	100000	110.622647202
657	25161.6444408	112529.992477	69000	99.8896153551
658	25105.0184397	112584.776862	77900	94.8930630201
659	25159.5991034	112620.368363	81200	66.9746942061
660	25258.9518879	112442.813331	100000	53.1679213201
661	25436.5187675	112295.650118	93400	24.819386984
662	25408.7178176	112300.027122	97700	28.7983606379
663	25325.5144253	112375.041586	95500	61.9372757257
664	25319.6381336	112363.318847	92300	51.8199328755
665	25376.1784364	112345.576626	101000	51.0312291563
666	25340.5977971	112346.888649	102000	37.4114939035
667	25294.6843428	112391.032963	101000	105.927033974
668	25264.6877651	112375.160743	105000	63.1606224354
669	25351.0349144	112269.253465	98600	100.418862903
670	25297.0953956	112332.827419	108000	116.373742165
671	25226.4159281	112277.779313	107000	132.292218492
672	25152.1211728	112301.352064	107000	161.198118228
673	25243.8328653	112381.19995	101000	67.2680609664
674	25325.6439357	112403.610283	60600	57.146344397
675	25296.2233185	112403.37612	60600	5.54846404376
676	25309.9464117	112443.094113	100000	34.9886377823
677	25301.5230626	112439.174302	100000	15.6535511418
678	25400.1412619	112256.818117	49000	16.3094173545
679	25363.8495523	112282.340428	98700	18.4252609373
680	25391.4646956	112277.807576	63500	20.3543725147
681	25416.1106013	112283.289734	97700	30.9289765544
682	25416.2096886	112270.076627	42000	24.7252882249
683	25116.8050977	112259.357952	103000	118.062882727
684	25420.1254615	112167.388185	109000	33.9118104954
685	25402.9245576	112175.156527	109000	93.3668935708
686	25427.2634218	112245.248705	109000	168.805492329
687	25460.1691251	112203.273277	100000	96.1640440375
688	25386.0220128	112190.684903	108000	26.4703480795
689	25161.3456419	112190.281492	52500	71.0643746475
690	25187.9464928	112218.863819	47200	52.2782520784
691	25243.355172	112203.084325	62500	52.9245819269
692	25289.8997282	112191.435737	85300	39.0336678423
693	25339.7882222	112197.887381	98400	55.8007945746
694	25360.5135407	112218.222037	104000	12.7033549536
695	25291.1329272	112153.735703	101000	15.1877668947
696	25453.7435197	112293.32192	106000	17.8883767617
697	25283.4727146	112436.80581	100000	43.0576716906
698	25094.0666398	112326.360889	104000	30.296963438
699	25060.2312143	112309.881566	104000	27.4929010073
700	25064.8290331	112309.247611	104000	7.77002679344
701	25079.9189557	112339.643149	109000	173.861247398
702	25086.7465446	112349.334733	109000	12.634604193
703	25079.24818	112291.808509	108000	60.6342624135
704	25153.817201	112321.574297	101000	27.5143621674
705	25128.7042715	112336.771732	100000	16.7305481133
706	25100.8563521	112227.599141	116000	86.3007246502
707	25369.8436709	112171.893633	103000	85.8357772421
708	25312.9714797	112158.888968	94100	59.8888183631
709	25280.5005393	112159.078914	96300	58.269329912
710	25214.8993416	112168.422181	105000	81.5782866052
711	25293.1783653	112127.03738	129000	151.295259327
712	25188.4504328	112120.653157	130000	51.5463619886
713	25432.4592715	111933.452699	86200	50.0827251419
714	25459.4063463	111957.52788	99000	49.7200154808
715	25426.8109084	111970.546418	59400	22.9207545284
716	25339.5345828	112090.275137	58900	63.0675227454
717	25368.0989686	112057.327829	131000	127.038238436
718	25411.8875135	111983.849875	108000	91.0359713425
719	25353.4807713	111990.14906	123000	17.8679261241
720	25257.1490432	111987.909596	134000	170.477175595
721	25301.1002525	112099.09405	89000	48.6406657746
722	25305.4406908	112032.727062	100000	84.1594247146
723	25254.0662851	112085.314408	35600	17.0042146466
724	25101.7136228	111987.482491	133000	120.771967703
725	25096.31858	112124.922949	137000	113.61932072
726	25272.7605209	112076.6383	35600	7.71396142797
727	25273.109932	112059.16557	35600	28.187711242
728	25272.722799	111855.539606	134000	197.449566085
729	25414.3004232	111856.00068	133000	81.0201183149
730	25439.3171129	111874.019035	111000	29.6339951044
731	25346.4818422	111920.302258	132000	125.274068218
732	25167.06282	111986.785554	136000	258.280055256
733	25243.4402287	112031.076186	35600	26.0942285476
734	25265.5055377	112023.905748	104000	15.1196626786
735	25375.7744363	111975.611647	112000	25.0488452385
736	25426.4517481	112095.740551	89000	57.8553369169
737	25258.2134451	112054.708278	89000	121.871844695
738	25453.8076219	111799.702891	136000	101.879165757
739	25316.8341491	111799.024411	132000	105.412901211
740	25171.1573469	111796.299931	136000	106.675899225
741	25445.4003728	111662.728783	134000	145.253724372
742	25438.0072284	111562.378782	128000	50.9632455747
743	25384.2318014	111739.635204	140000	126.279499081
744	25244.1224468	111736.327234	139000	136.355199034
745	25109.3877876	111733.80865	134000	114.797312893
746	25283.388038	111637.649035	118000	60.6912708222
747	25261.1783163	111637.738661	118000	9.43361768485
748	25295.9103505	111822.818443	59400	52.592811029
749	25106.5269045	111851.573383	131000	118.156456195
750	25390.0057018	111821.17168	125000	147.429408051
751	25435.3556316	111816.195919	125000	26.9274930686
752	25275.5007258	111814.461945	116000	82.3609330827
753	25261.9740853	111815.106701	106000	8.4162793368
754	25317.2790401	111636.909038	128000	191.199736999
755	25172.0982454	111635.954229	130000	185.35087209
756	25317.2729251	111466.476794	123000	132.20847293
757	25387.8540265	111500.405523	95200	24.183616716
758	25337.9107623	111448.267258	53500	34.1228083761
759	25373.8533881	111463.448467	119000	163.794883803
760	25449.3297997	111420.185615	122000	152.528119749
761	25244.7291562	111538.652921	131000	138.612540706
762	25423.4183048	111533.182938	126000	8.90640486309
763	25370.2194131	111536.63732	126000	99.5979166311
764	25170.9890646	111441.168477	126000	187.440242076
765	25110.0328042	111541.549219	126000	117.254886099
766	25176.6680393	111182.406394	107000	376.670019667
767	25296.599605	111373.460401	118000	60.0183656373
768	25337.2172668	111348.413819	132000	26.894440518
769	25243.3712688	111350.258474	130000	62.4146317905
770	25197.6107634	111254.382601	109000	188.858508244
771	25235.8620687	111327.24653	130000	37.2172303621
772	25199.3264969	111339.635257	156000	48.9231859709
773	25110.8904147	111340.246549	156000	115.793394883
774	25332.9356377	111326.515477	132000	60.9395864979
775	25334.2135813	111476.874965	115000	27.2761769088
776	25445.2980343	111254.843438	118000	148.09689816
777	25319.2650182	111252.609198	115000	139.910080392
778	25171.8331908	111281.606977	109000	99.6852401004
779	25405.0072234	111052.035832	102000	32.2253559872
780	25444.7810013	111103.302425	117000	135.772226065
781	25336.8256047	111083.606027	79000	31.9478257331
782	25339.4467575	111100.72706	89600	35.7151104846
783	25317.2173386	111103.886259	118000	140.122181718
784	25184.6805752	111029.639455	117000	258.813379589
785	25247.7674711	111179.044143	114000	137.13137614
786	25194.895986	111065.569365	114000	242.896019929
787	25167.992668	111047.575134	114000	29.1009003576
788	25201.3352859	111121.046137	114000	107.491166095
789	25402.4821282	111084.332656	108000	20.7619284987
790	25421.3204133	111084.434258	108000	36.1709808408
791	25237.2618627	111069.645666	51300	24.7624955026
792	25201.2949889	111049.005277	104000	30.0804392025
793	25092.5650509	111180.766327	108000	76.0785702592
794	25240.677296	111044.525516	107000	21.2970501372
795	25288.6730687	111131.974509	109000	48.4902609447
796	25405.943066	111157.392342	106000	30.9574887473
797	25144.0722131	111125.055319	99400	28.618668603
798	25222.2924456	111043.328344	105000	19.9671092067
799	25442.1063424	110974.382196	117000	103.399297431
800	25319.0377218	110975.000148	117000	103.586141153
801	25169.5350701	110974.657687	117000	100.583288407
802	25114.6167191	110813.2196	124000	103.569773554
803	25115.2541877	110745.11939	125000	104.460034339
804	25305.045985	110914.543987	142000	262.242258504
805	25113.7714833	110916.268621	143000	102.883354043
806	25182.2821775	110872.250045	111000	15.4373218432
807	25434.9515644	110440.15112	136000	119.99476681
808	25445.0993324	110313.609747	133000	132.849091446
809	25289.3391445	110363.22149	112000	56.1608401294
810	25275.144444	110442.888237	114000	124.657445897
811	25228.5288872	110367.338184	115000	87.1641817112
812	25235.518693	110335.67572	120000	57.3802003148
813	25315.8994068	110301.840955	115000	118.176873612
814	25192.0365404	110478.868617	110000	57.2517187685
815	25199.4995245	110412.389463	118000	88.8048299154
816	25140.1894113	110367.527831	113000	80.9746169657
817	25083.4476791	110380.404806	107000	38.8018478523
818	25103.1525761	110445.592191	114000	126.057398707
819	25137.4682506	110470.074959	111000	63.1631046341
820	25165.9179577	110487.376514	108000	45.0761770811
821	25169.4527397	110449.347436	108000	28.5667028142
822	25167.3659587	110400.535263	56500	67.7849198588
823	25438.6280004	110776.338544	121000	264.727324822
824	25322.5748204	110776.79479	123000	267.400540542
825	25172.1054008	110716.405047	124000	382.54341504
826	25304.1553388	110513.088281	209000	255.971264597
827	25434.064685	110570.712532	126000	103.204735378
828	25325.5577133	110571.783065	121000	99.7585428153
829	25116.335462	110519.96545	219000	109.071887524
830	25223.0799062	110466.454484	115000	77.4065113759
831	25150.2235219	110333.479566	110000	94.3003743418
832	25337.1152513	110379.032892	122000	65.0280652707
833	25182.9863386	110338.894779	127000	53.0727247588
834	25248.5965943	110120.427848	112000	121.378757911
835	25283.0314056	110104.671313	114000	92.0319023103
836	25264.0032438	110057.731037	107000	29.33534629
837	25244.935779	110022.945752	104000	68.7589564237
838	25344.0526117	110058.308212	123000	127.927434091
839	25060.9380426	110027.966409	66600	59.9223773062
840	25210.6911458	110347.837519	119000	34.1072455101
841	25371.7289103	110243.620234	122000	148.932122499
842	25207.0202302	110307.335193	110000	51.494455957
843	25246.4808638	110293.601735	114000	48.6604675813
844	25292.7823753	110293.662451	51700	40.9940983825
845	25255.7864322	110261.103029	103000	63.0076333636
846	25237.8778451	110233.438113	114000	110.041452179
847	25233.8956804	110221.781881	49000	28.5140704898
848	25260.4215787	110187.003304	59900	25.3034325079
849	25246.1472648	110186.383133	109000	90.1985704696
850	25205.7672908	110187.799086	114000	96.9830879584
851	25294.8447567	110198.655118	117000	95.6841281631
852	25120.5523817	110200.213155	101000	20.2038481388
853	25132.3779651	110212.916372	108000	73.9527014585
854	25282.8947224	110274.695739	109000	37.6523632318
855	25295.7935996	110280.726431	109000	24.6802867164
856	25288.5367024	110255.598546	109000	14.4953559647
857	25416.3816524	110129.108153	101000	29.7849495145
858	25305.4073158	110152.566257	87700	27.1910102475
859	25190.9254903	110288.584324	104000	39.0741245487
860	25158.4109912	110267.924987	113000	238.679622974
861	25227.0763899	110070.671654	107000	38.8928378539
862	25204.1142059	110095.602374	118000	8.30488524162
863	25435.2803176	110038.910529	49200	39.1648232493
864	25421.1128756	110062.326184	79900	24.9166542972
865	25316.1650127	110159.576308	119000	28.017447841
866	25233.5556247	110257.600362	108000	44.7222130769
867	25218.4432022	110254.010909	117000	33.537675508
868	25419.0360774	110112.808818	113000	103.889477252
869	25203.7345354	110111.625039	119000	53.0968937278
870	25217.6158299	110137.776931	119000	18.4540543197
871	25216.7000828	110113.654072	119000	18.6285335598
872	25406.2299809	110151.587102	53100	31.3001882592
873	25411.7631988	110166.809072	53100	31.2109120698
874	25328.5076072	110175.272556	118000	101.285396367
875	25381.3860716	110187.511189	118000	157.727285659
876	25394.574093	110180.239448	118000	24.8393242691
877	25433.8129305	110220.338841	102000	51.757868241
878	25407.6787073	110212.385192	102000	57.4901099489
879	25330.1523132	110104.586886	75600	90.6362139082
880	25085.908261	110171.892461	94300	44.1678406505
881	25123.1631551	110141.296085	111000	94.3182064825
882	25176.7790862	110122.446914	131000	110.875368144
883	25180.3687365	110224.457638	131000	90.3444269188
884	25179.5831257	110283.065183	127000	24.8636117042
885	25180.2607851	110303.614568	82500	14.4191673999
886	25159.9691059	110208.169582	108000	27.6051289701
887	25194.2141598	110067.82224	109000	23.9305245074
888	25142.6673356	110176.294517	107000	55.426009592
889	25347.1455793	110039.801991	115000	34.2173919008
890	25395.7273135	110025.57835	108000	72.7188939748
891	25446.5021993	109765.947618	111000	125.943848982
892	25415.6693142	109799.88879	70200	13.9210678291
893	25423.4003596	109803.707952	108000	52.8302335842
894	25436.4244611	109827.49116	108000	20.8594103848
895	25266.2214827	109758.541996	104000	111.682510147
896	25268.2472001	109791.396103	102000	27.3562001642
897	25267.8053623	109816.874	101000	53.6385727954
898	25248.9690204	109823.882064	53500	33.7478556453
899	25284.9437448	109839.5336	107000	124.013680331
900	25181.0270913	109767.958776	105000	125.597531372
901	25399.3884138	109839.659321	116000	94.1597982606
902	25342.991696	109841.635859	97500	11.055002426
903	25452.1287606	109882.328415	108000	85.6815863145
904	25436.1799574	109913.547821	97200	11.8994645677
905	25438.7975784	109949.865269	107000	49.3324761649
906	25385.9846521	109939.791312	104000	68.1947090175
907	25288.5681911	109947.933777	100000	48.7790583442
908	25289.0417026	109890.033738	85800	23.9423097101
909	25326.905026	109891.632196	99600	27.5529467143
910	25358.9067745	109873.517751	106000	62.9640361024
911	25316.6285657	109858.977803	65600	29.6126327865
912	25230.9000878	109910.273217	101000	124.679546023
913	25190.2589186	109952.428705	93000	39.3354471205
914	25320.1468585	109981.785366	139000	152.257416005
915	25213.3408395	109980.223871	133000	56.3573180215
916	25196.1070948	109897.602147	54200	18.3704743259
917	25349.1826225	109927.389248	97300	57.6631768316
918	25328.3024478	109938.320097	97300	39.9419921964
919	25389.9386815	109903.431256	108000	46.4788535373
920	25396.4230977	109881.137429	108000	66.2222382864
921	25333.4038942	109908.404285	101000	60.9642329395
922	25301.8347717	109891.448527	101000	91.992941348
923	25316.8766407	109770.511822	107000	21.7831054059
924	25327.2180036	109780.641093	107000	18.8754948568
925	25329.2827585	109758.457248	107000	26.5707974524
926	25402.918054	109757.201601	108000	108.072660081
927	25376.3560005	109772.118691	108000	65.6978382743
928	25315.2155332	109747.930302	102000	18.1649464802
929	25177.3042715	109952.355846	46500	40.1499847344
930	25180.8462209	109931.755442	41800	21.1106201461
931	25143.1497183	109830.228342	103000	71.1362339692
932	25200.2813961	109836.293751	99500	41.8091804019
933	25347.23603	109742.47509	108000	77.5036726019
934	25342.8423076	109807.134052	104000	54.5721046056
935	25250.3911224	109957.254708	101000	29.1432025934
936	25120.8348274	109984.431987	136000	112.681666911
937	25415.1902819	110028.019427	48600	35.2757323212
938	25317.8764011	109843.35878	95500	36.8529908482
939	25287.5957946	109893.957791	99600	22.9664753946
940	25437.5495063	109886.563521	100000	22.5603876457
941	25372.9424001	109948.4618	94100	51.214397312
942	25365.3074804	109934.937919	51700	11.3086150769
943	25404.770382	109865.844022	92700	28.6329514619
944	25409.0983479	109865.536782	92700	4.33001964815
945	25374.7687698	109868.358907	103000	29.0652153979
946	25415.5827235	109918.344999	96300	29.5579350858
947	25426.4622232	109933.473982	105000	17.9279396876
948	25207.766927	109884.749383	98600	34.2763125826
949	25195.7643783	109870.871363	83800	41.5792474177
950	25169.9888663	109629.954843	128000	99.8456820576
951	25114.6606745	109692.66934	163000	104.932818951
952	25430.0428897	109658.615198	111000	48.02336549
953	25280.9750798	109594.00061	111000	36.9039066809
954	25208.3140127	109594.147451	106000	68.2321086652
955	25210.3066415	109607.991413	58300	23.7379161573
956	25302.0865744	109693.485993	157000	262.28181357
957	25433.9640511	109560.861277	53100	10.1893135921
958	25401.6072999	109559.723606	53100	14.1078700719
959	25343.7652964	109570.107679	109000	83.189963839
960	25325.2504393	109467.546419	52200	32.2626777759
961	25347.3931013	109454.114962	52200	71.5975506924
962	25290.0077759	109514.3245	114000	37.2829265532
963	25094.4845767	109514.945089	137000	64.238043918
964	25383.6826625	109500.203472	118000	141.64104177
965	25419.1495615	109475.280459	118000	237.708365603
966	25400.4423993	109484.866973	118000	27.4296797433
967	25355.7775577	109539.18159	118000	95.6442666047
968	25440.3320494	109496.961512	111000	11.1783655033
969	25282.1444973	109624.344313	113000	33.4789599909
970	25439.8140657	109648.014939	49900	20.5591589605
971	25172.0411974	109541.297982	128000	62.6535560741
972	25311.019233	109514.000673	116000	135.237336649
973	25319.0286508	109618.539718	113000	25.1953779425
974	25219.5836247	109541.077037	119000	89.3500952099
975	25275.3890168	109543.351317	119000	69.3597263309
976	25268.4337768	109469.590806	104000	86.7005880716
977	25394.1631428	109727.234808	59400	13.9428400093
978	25301.3716042	109609.366489	119000	59.6573200612
979	25304.7334333	109660.513588	116000	43.0300879582
980	25399.31138	109714.310513	108000	18.4074705611
981	25477.4323676	109404.945194	116000	88.4160704045
982	25173.2548067	109463.049659	128000	88.0602961678
983	25325.8952951	109177.853703	127000	47.1351804701
984	25352.2968805	109205.671727	152000	48.5820901867
985	25251.5627627	109203.136613	151000	146.345810411
986	25282.2492247	109160.424038	132000	77.3912919431
987	25205.5341564	109430.456959	46400	69.564534941
988	25457.0221356	109177.402213	54000	46.6780461551
989	25425.4845884	109177.506369	110000	46.0887561008
990	25342.4052365	109349.793996	62700	24.4066426282
991	25327.4649663	109237.733522	115000	54.3465365593
992	25272.1307382	109269.741124	110000	106.213552408
993	25228.7191212	109257.510942	115000	36.7611920178
994	25274.2930515	109425.187954	45600	65.6440375048
995	25279.0168326	109398.463444	116000	48.1018134505
996	25215.0061788	109401.342527	107000	74.9235536344
997	25212.9955853	109376.116507	115000	47.6843131881
998	25198.111821	109324.38869	120000	32.294648079
999	25249.0540665	109340.733492	115000	136.358669185
1000	25237.0569348	109308.832066	74700	21.3535377411
1001	25236.1521925	109289.905165	74700	21.6839138554
1002	25295.2239772	109296.281133	110000	55.4867656743
1003	25378.0237708	109265.967317	111000	99.7662118642
1004	25239.8479913	109230.844405	115000	97.8050046632
1005	25288.2427528	109216.631842	115000	12.3551312122
1006	25214.7059311	109269.577936	49500	7.04884296747
1007	25199.9885413	109247.610017	49500	46.1926557369
1008	25305.8505536	109402.810457	114000	57.764575378
1009	25327.8416485	109328.8549	114000	122.442320911
1010	25368.7734244	109406.178065	102000	125.572547122
1011	25267.7794997	109387.149182	111000	19.4143921427
1012	25394.0334324	109177.201728	113000	45.6830269439
1013	25197.7620439	109307.880858	120000	32.1378400928
1014	25208.6020654	109304.508075	120000	6.07163084414
1015	25340.1755423	109423.600568	106000	31.9446526192
1016	25381.4837967	109428.724103	106000	41.7113339376
1017	25371.2969664	109434.606465	106000	21.2929944013
1018	25351.3067583	109433.799106	100000	17.3169986555
1019	25352.6938254	109248.219409	111000	45.3933131025
1020	25423.765474	109232.154689	53500	40.0865579426
1021	25177.6042475	109218.546201	137000	33.0710384738
1022	25179.3078638	109259.576338	130000	49.1588380474
1023	25179.8389351	109342.529777	134000	116.891946451
1024	25196.5336354	109349.679644	101000	31.9831641665
1025	25218.1968884	109350.606087	63200	8.89653168634
1026	25281.0928133	109306.573215	110000	72.6107349199
1027	25283.039679	109367.897567	71500	49.151170148
1028	25316.6184109	109342.924886	51300	18.9063457003
1029	25341.7587727	109291.323087	55500	41.8637098601
1030	25174.1960161	109167.136394	137000	53.1846335884
1031	25319.3692136	109065.121065	129000	139.975332965
1032	25359.9339311	109150.555205	127000	110.34076348
1033	25242.6004031	109137.695847	129000	137.327855447
1034	25110.3775366	109137.511618	131000	120.873682474
1035	25274.5404301	108899.392964	126000	75.3862810993
1036	25251.3226559	108991.245378	123000	133.983062107
1037	25294.8733668	109011.318519	126000	45.5785199195
1038	25301.4224863	109024.675937	61500	33.4521814092
1039	25301.6948402	109034.52173	56700	32.0765942934
1040	25277.8870554	109046.580899	56700	37.0001483043
1041	25260.4314112	109028.535126	126000	72.7679451322
1042	25232.8197467	109031.144507	130000	76.9632844412
1043	25223.3846506	109039.480541	84500	17.092461745
1044	25204.1810068	109030.494007	104000	81.3445980968
1045	25197.0634395	108953.894103	138000	71.584107656
1046	25247.1964103	109069.459225	126000	137.139710011
1047	25285.3801056	109098.373986	126000	30.9952487139
1048	25263.439914	109100.096048	126000	42.342833922
1049	25222.5512478	109101.816847	126000	91.7390424289
1050	25177.8095117	109064.798353	134000	141.961713798
1051	25146.1290097	108979.944095	100000	27.5664654734
1052	25121.5498369	108982.887005	100000	16.5233309121
1053	25110.5088334	108972.523468	70800	35.4719233534
1054	25137.760136	109021.431371	69800	20.5318334846
1055	25111.9619603	109064.630665	134000	130.687500161
1056	25457.2258816	108947.553164	112000	85.7897483167
1057	25451.8372785	108884.608999	106000	30.9928938637
1058	25435.5824544	108905.101269	106000	32.6938429467
1059	25417.7526201	108907.038545	58300	31.9574068473
1060	25437.4704659	109026.979332	62700	21.9684160189
1061	25437.5369369	109055.839114	94100	23.5047534702
1062	25411.4838855	109055.860403	107000	115.392999422
1063	25451.0039945	109073.493239	114000	154.377742698
1064	25383.8313736	109087.591573	102000	51.4095489806
1065	25358.2786418	109088.617642	110000	49.991709221
1066	25353.0570475	109062.569967	104000	59.826069246
1067	25382.521057	109027.933391	101000	61.3149117018
1068	25292.5818422	108881.832119	126000	60.025625537
1069	25305.9439655	108910.946753	126000	25.8064440704
1070	25165.4472086	108918.007924	123000	26.941182346
1071	25151.9848279	108886.786009	123000	62.9625147785
1072	25372.4453196	108932.751182	118000	12.8255165898
1073	25366.9139894	108939.2545	118000	45.3674526674
1074	25344.6082132	108959.159888	118000	64.9319999097
1075	25432.6533385	108854.816198	88400	19.9090962921
1076	25180.5585541	108921.993836	134000	137.229524375
1077	25127.4093332	109027.89	127000	64.9199284217
1078	25133.3431149	109100.25387	134000	70.6452825752
1079	25435.8845419	108932.081705	106000	18.3364007163
1080	25436.4212057	108957.696653	106000	67.480971365
1081	25170.4966331	108993.542561	123000	18.7822636233
1082	25096.2932722	108989.284732	118000	98.958087939
1083	25217.3634693	108891.563385	142000	91.940305472
1084	25267.3119289	108951.019536	137000	103.210983762
1085	25242.2156451	108951.088019	137000	23.0353272967
1086	25430.2120839	108865.260756	104000	37.3188790469
1087	25408.1416734	108848.061165	52000	38.8872016849
1088	25135.2772343	108911.064941	137000	25.901792067
1089	25111.5558707	108911.646446	137000	134.10454673
1090	25083.6459971	108883.692008	137000	77.6602162047
1091	25433.8193717	109132.945561	59200	31.5542372743
1092	25417.2154799	109132.745178	70600	31.8876335773
1093	25388.3699307	109133.465444	70600	52.9485328589
1094	25333.9833945	109114.381092	122000	31.9315742634
1095	25399.7770366	109114.708167	114000	99.7757653926
1096	25322.1682642	108884.392199	120000	212.279475462
1097	25251.1363255	108908.850479	137000	112.565122298
1098	25111.292468	108853.27	128000	132.545595326
1099	25199.7241431	108814.459951	60300	30.3640611664
1100	25250.8634359	108851.094187	132000	137.17396797
1101	25110.6326611	108820.919388	82500	20.2776246505
1102	25100.4043065	108833.757996	110000	109.880354763
1103	25109.8758909	108843.44248	110000	17.591817656
1104	25113.8679389	108763.559774	182000	139.862698902
1105	25369.4082851	108763.040194	106000	90.9344036328
1106	25323.3107091	108750.961569	128000	31.9131989134
1107	25183.6836354	108773.849053	129000	34.1359715966
1108	25256.0145245	108810.275392	117000	96.8784299672
1109	25261.8925256	108797.532376	99400	21.5425806145
1110	25253.1690222	108568.17417	145000	134.478604201
1111	25113.6544727	108566.621202	144000	137.255820961
1112	25434.5128419	108714.237347	184000	47.8585703081
1113	25364.7426418	108721.376452	182000	80.072834758
1114	25253.3501123	108740.837937	184000	137.503789283
1115	25367.1261419	108572.961443	125000	85.4204253802
1116	25379.6184835	108609.462617	118000	68.4313688789
1117	25352.0527955	108640.842622	118000	53.585610417
1118	25381.3971149	108680.542654	108000	70.4314754245
1119	25272.7771182	108671.994501	120000	95.3906664777
1120	25293.4916696	108633.565471	120000	53.8639525165
1121	25322.5208104	108647.685355	127000	147.673136469
1122	25307.730823	108604.297119	107000	26.7090131535
1123	25261.6036236	108591.72991	63500	39.6491857739
1124	25224.2463045	108627.914664	115000	78.6755095232
1125	25241.8343663	108640.852797	63200	22.0752246061
1126	25227.1265829	108680.941452	114000	86.9284592084
1127	25161.920671	108617.389895	109000	40.4949790745
1128	25159.7438612	108638.246676	118000	45.184878064
1129	25125.920472	108646.899667	108000	18.4740169733
1130	25122.5154392	108689.608397	70400	26.6900826075
1131	25090.9631218	108619.932348	59400	25.8724059376
1132	25092.3327658	108596.84632	91800	18.4352306664
1133	25115.946806	108709.650221	136000	136.760451791
1134	25185.1589834	108730.466515	134000	31.3977725514
1135	25185.182573	108640.54268	131000	140.591417477
1136	25226.2120915	108605.365586	63500	26.2603016721
1137	25226.7859718	108590.257696	63500	37.8309978786
1138	25247.1990374	108715.987171	131000	119.283115979
1139	25314.7373206	108721.154384	131000	17.1363328818
1140	25078.2376397	108580.169757	126000	21.0697917856
1141	25136.6898076	108644.193606	121000	55.5697456712
1142	25143.7272412	108674.794511	128000	77.2550290706
1143	25446.1784411	108595.887877	114000	29.5379630987
1144	25452.3778444	108660.909595	122000	98.5162761588
1145	25180.6372895	108823.667817	134000	50.1049740184
1146	25103.6119331	108594.057112	108000	48.6924199751
1147	25094.0508181	108671.358431	124000	66.1760767955
1148	25105.5283256	108633.764534	97200	26.3629416655
1149	25224.5211305	108346.488197	116000	117.359280828
1150	25461.5229894	108493.871157	109000	155.117899427
1151	25121.383792	108519.505445	135000	87.5078055952
1152	25220.3970523	108240.003169	110000	91.7309726125
1153	25241.5642009	108311.049159	110000	27.3923657963
1154	25256.4596248	108327.562766	49500	31.2973812979
1155	25237.5047342	108406.636076	116000	100.273473495
1156	25152.0342613	108462.437489	122000	57.7714175072
1157	25154.0205314	108473.637865	117000	56.1596677558
1158	25169.6292997	108494.875267	70800	26.6218722681
1159	25272.414248	108348.461145	110000	31.760610602
1160	25241.3525873	108344.649425	110000	29.5234196596
1161	25269.530303	108377.2678	110000	25.4785890714
1162	25241.0661194	108378.262206	110000	29.6232679242
1163	25179.1481288	108267.611173	126000	363.073315898
1164	25151.6108571	108057.53498	126000	60.4313259079
1165	25186.1645392	108508.708991	109000	111.372792921
1166	25433.6498678	107957.406488	114000	54.8040551241
1167	25479.2439484	107952.664479	114000	36.8569311067
1168	25224.3049823	108067.909316	113000	74.5932433245
1169	25213.5327084	108058.664156	50800	28.5178560219
1170	25188.62618	108058.111387	117000	61.6830240207
1171	25202.4210996	108133.962174	88200	31.1285719474
1172	25197.2013809	108164.219467	81900	26.8754634861
1173	25412.464082	107987.641466	114000	90.2599322173
1174	25336.6671445	108008.661418	51300	29.5881550554
1175	25319.714184	108027.406458	136000	87.579400658
1176	25381.231051	108121.768649	116000	287.437874864
1177	25402.4544458	108073.0182	116000	67.9740640316
1178	25191.589144	108198.663916	120000	22.9069516425
1179	25182.9268794	108147.401293	126000	110.97962581
1180	25394.4338924	107976.034279	96300	18.9724400922
1181	25393.2749638	107960.292985	52900	10.3489331143
1182	25290.8447321	107973.835258	45600	105.097818821
1183	25042.0840246	108013.586092	150000	92.2900155904
1184	25213.7276913	108023.718837	144000	114.353244566
1185	25422.7993955	107685.590771	123000	118.635724593
1186	25416.8326376	107752.20395	124000	107.716492589
1187	25438.1173248	107795.821082	117000	67.5833150708
1188	25403.3596232	107763.638656	114000	81.5632079933
1189	25457.2767578	107766.225119	114000	26.8657103521
1190	25360.6497378	107919.991854	132000	207.683011982
1191	25358.1598613	107705.87576	144000	77.359861134
1192	25357.4907575	107779.466175	140000	51.9121450515
1193	25459.2457825	107690.80356	114000	29.9063982016
1194	25390.0040617	107691.540038	114000	49.2559799034
1195	25453.2207898	107729.458946	112000	44.7286978115
1196	25410.7084897	107723.446861	117000	91.9081294943
1197	25392.8368865	107787.822312	52600	52.9637287406
1198	25434.1970976	107910.069817	83200	23.5699533767
1199	25393.2848991	107942.121772	114000	59.0035206133
1200	25421.6428876	107919.726706	128000	37.1486205282
1201	25447.9337818	107929.007142	121000	6.76233491193
1202	25388.2611771	107808.599707	52600	50.4164295326
1203	25362.8446721	107627.819052	146000	61.5974992952
1204	25452.4902578	107649.316305	111000	47.4264182043
1205	25368.2185591	107558.2545	142000	60.9744119806
1206	25438.2197272	107379.860166	75400	23.152135884
1207	25287.3380146	107537.831502	134000	185.795319287
1208	25392.3021188	107623.736795	114000	46.7605678849
1209	25366.1096787	107437.189547	140000	176.469629889
1210	25397.3185955	107578.747984	87000	68.1065071915
1211	25395.2619864	107558.250144	47800	15.849168772
1212	25448.572387	107353.952809	111000	46.0315541577
1213	25398.1103588	107344.712338	118000	67.6528057382
1214	25415.7104746	107288.699523	124000	105.722221924
1215	25249.3411156	107153.996494	138000	368.159262821
1216	24974.3398245	112519.155671	105000	62.298975222
1217	24940.5373361	112464.491951	70000	16.7291417608
1218	24925.4238091	112466.336063	70000	18.9757003096
1219	24909.1727207	112474.279034	80200	20.840060005
1220	24908.7812343	112460.862493	80200	6.11476318872
1221	25010.6745215	112617.757369	111000	77.2469600171
1222	24994.8235944	112501.487133	102000	19.5425560064
1223	24883.2983576	112622.110364	107000	71.4656421951
1224	24938.8845045	112453.36611	113000	58.4170287547
1225	24992.1287267	112453.204232	96000	44.2388880397
1226	25009.0258564	112481.315971	108000	61.4308039273
1227	24997.7039224	112298.392027	102000	65.1755343481
1228	24909.6708868	112296.441876	107000	61.7414644493
1229	24940.3330544	112414.8881	113000	61.6193647658
1230	24973.9362296	112420.47767	113000	61.135967812
1231	24906.9753051	112391.025098	113000	122.467484415
1232	25034.0171468	112448.787436	103000	30.6182464748
1233	24939.5714429	112344.003426	109000	55.7011516305
1234	24951.5124905	112359.84304	109000	32.4375005455
1235	25029.2420987	112239.560482	110000	43.4044365606
1236	24924.9972169	112230.09273	105000	84.8975800688
1237	25007.9903009	112285.79229	102000	16.0015642686
1238	24921.4170892	112284.045682	69500	18.5002780655
1239	24981.1001155	112228.832882	115000	87.9649111276
1240	24916.3513191	112219.379432	89200	17.7959449625
1241	25004.9248372	112202.275084	109000	37.8556510519
1242	24993.8513821	112189.77171	109000	27.2983653467
1243	24970.4515996	112222.263381	109000	11.1857935959
1244	24967.6229315	112296.048964	105000	58.4469209978
1245	24984.0090114	112264.2907	110000	140.123530965
1246	24970.9067555	112357.913592	110000	63.1634463931
1247	24941.0195356	112378.464932	113000	59.607519346
1248	25012.2048974	112345.508703	100000	102.913567794
1249	25021.3069826	112418.836391	108000	61.9829672684
1250	24932.3667905	112297.315991	93500	59.0968939166
1251	24920.9369653	112327.573108	103000	21.6921886251
1252	25051.9615234	112196.874611	111000	127.615594373
1253	25023.7115503	112174.984019	116000	84.0863221766
1254	24926.7523874	111986.72237	108000	40.3646733512
1255	24930.5091645	111994.436633	59400	11.0736276032
1256	24907.764905	112050.491088	102000	125.690475105
1257	24993.4500149	112121.413215	135000	77.7446666198
1258	24862.2386094	112120.859796	135000	182.21913758
1259	25034.2937985	112054.369893	137000	127.954295957
1260	24966.0235002	112040.026097	47700	8.286133022
1261	24972.5066411	112072.662442	47700	10.0510474248
1262	25037.7557384	111920.53034	130000	126.00834197
1263	25010.6683894	111912.293317	104000	21.5656559185
1264	25013.6011054	111888.923188	107000	64.6307900491
1265	24994.9536474	111884.34341	107000	54.4428011332
1266	24879.7927949	112017.979061	106000	189.410341669
1267	24904.6114128	111901.126291	118000	81.4446566258
1268	24822.8737233	111933.25085	119000	186.853423704
1269	24804.8202364	111973.040637	119000	83.0203528173
1270	24990.3522575	111942.054846	117000	81.6221651281
1271	24974.4049916	111972.99929	117000	112.329239485
1272	24928.2102154	111944.794661	117000	42.69293083
1273	24950.4845613	112043.316992	106000	190.516407202
1274	24934.558017	112066.61204	106000	88.0930986535
1275	24943.3968657	112069.4665	106000	16.91146171
1276	24969.387619	111926.834384	81900	23.7337767983
1277	24948.5355602	111926.903558	81900	23.0105450702
1278	24975.839675	112022.044204	119000	134.901311461
1279	24956.3022572	112005.769774	113000	35.0290641305
1280	24907.6764763	111732.547558	130000	257.094091148
1281	25040.2261455	111793.409479	127000	111.338717009
1282	24910.5854884	111794.502566	121000	107.936602952
1283	24775.0974932	111793.76036	118000	109.158884695
1284	24857.2753137	111659.725174	116000	137.901192376
1285	24777.8934109	111681.860294	127000	91.1234768351
1286	24853.6862372	111772.22369	112000	65.8554712977
1287	24823.338386	111758.28912	106000	38.6206151805
1288	24830.1457942	111777.29617	106000	11.4952405283
1289	24770.2492003	111977.715006	118000	251.419965216
1290	24842.253148	111818.472782	118000	129.301287532
1291	24952.6812684	111852.551972	121000	157.523072777
1292	24812.7742183	111851.799859	112000	72.9692353761
1293	24861.2858795	111852.724972	112000	24.0664520422
1294	24711.9153521	111632.854413	118000	128.621578528
1295	24881.7318107	111628.048017	116000	47.9111614724
1296	24844.6543107	111588.33841	113000	124.376596856
1297	24937.4980201	111645.332779	121000	45.7552488499
1298	24802.9215167	111752.198391	108000	27.6484201048
1299	24909.9610583	111637.535101	130000	180.047875658
1300	25042.8999097	111636.53925	135000	179.421606855
1301	24782.5213005	111487.282409	127000	290.448935114
1302	25044.4265882	111443.010674	139000	190.438401348
1303	24975.3165876	111543.427667	130000	127.657122821
1304	24714.1780686	111442.688703	128000	133.766915657
1305	24711.8479492	111538.806093	127000	133.871002424
1306	24909.2972324	111442.978462	133000	193.446438664
1307	24845.5308584	111542.321168	127000	123.927575874
1308	24912.1922025	111443.936222	129000	257.803476306
1309	24716.6132207	111332.239848	188000	135.797952879
1310	24925.5381867	111332.08574	121000	223.267979314
1311	24876.7528722	111340.172114	188000	179.85490099
1312	25000.8605928	111343.84627	188000	68.4090107935
1313	25046.2541254	111258.809632	148000	147.670678944
1314	24712.4930603	111260.473024	108000	33.1833718818
1315	24696.6867759	111259.811241	108000	35.0290747608
1316	24995.8229046	110977.663084	121000	143.848591703
1317	24881.1982988	110994.639266	135000	145.62045191
1318	24819.9583732	110969.049102	119000	69.748114922
1319	25044.0494443	111117.97818	133000	122.98784121
1320	25008.4941533	111111.334055	117000	65.4229792262
1321	25016.2873688	111074.719577	113000	25.1816532587
1322	24972.267806	111097.132206	127000	75.5427734053
1323	24943.9601373	111088.163877	108000	59.421711915
1324	24920.3703886	111072.728908	115000	44.4878398857
1325	24943.0107921	111042.429786	109000	21.8720404634
1326	24960.38973	111131.802129	136000	196.550016816
1327	24879.5221529	110992.696312	134000	188.207169048
1328	24714.6546781	110989.898337	138000	132.593753906
1329	24832.3788699	111068.437023	138000	91.0789271847
1330	24714.5797721	111065.42798	138000	134.080694267
1331	24729.8208991	111088.840848	110000	38.5500013759
1332	24708.6869725	111100.159375	47700	15.2796142431
1333	24688.5311637	111090.961359	106000	82.2205611738
1334	24714.3870746	111149.650314	136000	134.655548304
1335	24714.8207908	111239.062028	136000	136.629433538
1336	24927.677777	111056.229018	127000	84.7439090398
1337	24997.733411	111057.270442	128000	51.6528795367
1338	24994.8345683	111077.367478	117000	34.9087011137
1339	25008.5276402	111129.108691	127000	63.7921231598
1340	24749.4818288	111085.783423	131000	30.5026746078
1341	24784.7745252	111123.970162	136000	406.337690214
1342	25051.0172651	110972.947128	142000	105.821917836
1343	24972.4441047	110988.271274	132000	175.327017464
1344	25052.6116835	110876.687913	150000	71.3854521936
1345	25053.9254503	110701.393765	152000	270.377055755
1346	24977.8195428	110839.741937	128000	144.654958127
1347	24923.7399016	110896.846774	125000	52.5123386525
1348	24947.811267	110782.332815	121000	86.7947313971
1349	24916.5144547	110806.554287	93000	22.4632390549
1350	24994.1155975	110832.895886	132000	158.279495527
1351	24902.3320312	110815.845421	124000	115.994083091
1352	24841.6041175	110804.895067	125000	179.927880579
1353	24939.932765	110752.431344	134000	214.417247489
1354	24995.5485413	110698.011954	132000	97.5146153925
1355	24743.4958208	110690.363553	128000	109.121429455
1356	24997.2370941	110917.280367	131000	95.2551784472
1357	24848.4097795	110916.274733	140000	122.532325097
1358	24715.0967693	110914.99483	146000	131.765766252
1359	24847.1239217	110837.306857	128000	199.148639779
1360	24810.3918579	110829.313545	131000	49.9883470702
1361	24782.0747682	110796.113322	131000	62.5629723041
1362	24782.8173493	110871.86131	135000	76.516319915
1363	24714.8677676	110831.553811	139000	130.402483836
1364	24714.8530489	110768.176631	136000	128.456267981
1365	24733.7626099	110704.590123	132000	143.515160656
1366	24971.1690874	110742.529071	60300	11.1666345328
1367	24923.1802756	110744.800614	60300	11.3752587335
1368	24955.223208	110743.477407	60300	11.448794919
1369	24947.035019	110738.092786	60300	63.8311711658
1370	24939.3961564	110743.973756	60300	11.108434446
1371	24815.4199293	110723.076739	109000	21.5707398088
1372	24700.690943	110858.699035	118000	103.068096043
1373	24725.249371	110799.841281	113000	57.7090763704
1374	24700.7703965	110785.59509	119000	29.5109761162
1375	24679.6990074	110799.948609	119000	58.0978280561
1376	24690.1485966	110707.441472	132000	78.9551362598
1377	24754.8587529	110894.24458	122000	30.1877910686
1378	24975.175061	110688.087204	127000	33.6853546875
1379	24975.1531569	110707.929866	125000	33.3311526019
1380	24705.8714725	110430.949237	145000	134.190204136
1381	24706.6805645	110471.228503	113000	130.711522839
1382	24773.5720938	110332.611899	145000	124.177971249
1383	24749.0155779	110397.552407	113000	45.7082909917
1384	24775.1670705	110451.103252	145000	109.387562684
1385	25049.7382351	110379.208093	112000	10.9530484297
1386	25014.3439472	110382.693159	106000	55.7185089911
1387	24980.6549376	110475.097558	41700	37.9890928173
1388	25045.221495	110445.26287	113000	130.261094668
1389	24919.0069504	110459.246284	112000	99.9094765513
1390	24898.0953913	110425.869559	56000	46.1483652291
1391	24858.8566087	110429.923434	110000	36.1302751861
1392	24847.1492841	110402.715012	115000	140.278450477
1393	24881.4389638	110354.814264	107000	73.4618030343
1394	24810.6445519	110355.947573	51700	66.5930473902
1395	24794.2344797	110486.870224	113000	39.5475870966
1396	24818.0283758	110426.577639	113000	72.1605186565
1397	24826.7088202	110458.058964	113000	67.9346626011
1398	24897.2070061	110445.072191	56000	37.3910931996
1399	24887.1415595	110443.968803	56000	5.19772083904
1400	24972.0499844	110478.227334	41700	31.9476922629
1401	24961.6633697	110467.262347	41700	21.827331247
1402	24724.5727007	110386.717914	42600	24.4448488073
1403	24899.5303401	110699.980036	134000	101.495291278
1404	24829.2185454	110719.819525	129000	136.306360861
1405	24781.3703001	110689.876405	127000	79.9984034647
1406	25025.6619819	110649.772046	132000	42.7843545763
1407	24954.1200304	110647.193771	122000	95.8376827149
1408	24939.9412489	110630.041615	67100	28.9868753728
1409	24745.229774	110647.599638	127000	68.6884550996
1410	25027.1183702	110621.524985	103000	42.5565075402
1411	25003.6098676	110620.530031	108000	49.6661518845
1412	24855.2965147	110598.721103	98800	92.2226503522
1413	24778.5162654	110586.879155	135000	117.021599195
1414	24741.1382448	110596.636858	100000	96.2755540271
1415	24729.3327529	110550.024327	111000	88.5654946318
1416	24901.5492937	110587.919362	134000	112.442319825
1417	24728.1163494	110515.980931	256000	93.7419633308
1418	24834.9441752	110648.676051	134000	103.472286848
1419	24894.3218166	110647.475593	134000	15.29791196
1420	25055.6909727	110548.459541	163000	34.1990063844
1421	24915.2000631	110519.176337	224000	277.639257234
1422	24922.9011268	110568.100473	102000	26.2093432354
1423	24913.0183058	110552.731163	102000	14.1784295541
1424	24995.4218497	110548.886691	107000	35.6430955464
1425	25022.7609567	110567.054748	106000	51.7101930097
1426	25022.5746363	110540.480491	103000	50.5604086515
1427	24881.383276	110571.473422	102000	45.8718612782
1428	24884.9222702	110547.800593	102000	32.692144182
1429	24870.085865	110534.993453	110000	11.9847746632
1430	24823.8487087	110544.740385	106000	87.8934925631
1431	25056.1594305	110493.873093	157000	39.0548048372
1432	24678.7291668	110616.525631	131000	82.3803831528
1433	24703.7484405	110599.067607	80900	29.3058755091
1434	24661.3644546	110514.994082	279000	37.9111741675
1435	24687.4712535	110600.963506	95200	43.8074401727
1436	24666.1605257	110579.730047	95200	37.5279011152
1437	24685.3143128	110565.625113	104000	25.3941059479
1438	24664.9057763	110553.707016	121000	38.2074666897
1439	24683.3493481	110538.762919	113000	23.4910271078
1440	24667.9325166	110648.864564	132000	35.43663465
1441	24831.9234522	110293.42693	107000	123.093936246
1442	24992.3781387	110423.924187	116000	16.5657885828
1443	25021.4574376	110420.825613	117000	41.4363527768
1444	24984.1223813	110403.447618	106000	40.3685668833
1445	24944.3600319	110409.112036	101000	50.8969115322
1446	25028.4917764	110470.15061	94900	30.8218662415
1447	25026.3732541	110594.727212	101000	43.5412622029
1448	24995.7122614	110582.269734	104000	26.185011628
1449	24948.1008557	110594.239921	104000	104.725519405
1450	24918.7483489	110381.2889	107000	52.0643707983
1451	24951.7625058	110380.104775	107000	64.8545235824
1452	24981.6052222	110429.973235	106000	35.6162303664
1453	24945.4734707	110444.156566	98400	72.3568782911
1454	24679.5763861	110411.492677	94800	30.4176311878
1455	24726.0077436	110407.948478	94800	40.4206640359
1456	24967.662962	110495.394016	92700	79.2330281704
1457	25004.8315268	110495.557696	41700	17.0892752562
1458	24933.7240223	110553.461499	93300	23.1686363887
1459	24972.1271268	110551.929736	42800	49.9917915254
1460	24981.8636975	110566.017752	93300	27.7633413618
1461	25053.562032	110029.971214	134000	83.0085810126
1462	24706.2881765	110050.048687	131000	108.882308144
1463	24838.6683102	110072.032871	106000	63.7238983127
1464	25057.804033	110356.026641	143000	234.210570481
1465	24819.2683785	110311.764411	115000	85.9014322799
1466	25039.2072586	110313.78357	113000	128.029111939
1467	25046.3376084	110302.098316	113000	15.7290287513
1468	24918.6916599	110276.057961	118000	150.83627298
1469	25057.7334724	110205.477709	141000	65.1507637829
1470	25038.9420046	110093.460841	113000	65.1125652318
1471	25037.6522512	110139.60365	104000	24.2585994793
1472	24948.7155492	110128.558833	117000	34.6268820345
1473	24967.897397	110125.269146	113000	144.793964986
1474	24962.108135	110165.637336	102000	86.3187099646
1475	24916.8717804	110135.108729	106000	61.3032389347
1476	25057.3754221	110121.821661	141000	98.4862035838
1477	24738.8785559	110107.886736	150000	67.2658506417
1478	29879.2621038	108797.118276	86500	150.106498553
1479	29983.2150719	108797.467194	84000	72.6281261445
1480	29964.306367	108694.648758	87000	27.800204951
1481	30037.5039306	108756.917713	89800	114.133053157
1482	30084.5921261	108821.335444	64200	14.2623631498
1483	29802.6865768	108608.073334	119000	127.823337535
1484	30062.9919686	108423.708232	116000	136.580267435
1485	29873.2930737	108536.465552	107000	60.1267141999
1486	29947.6922059	108520.369617	100000	158.99766533
1487	29964.2766253	108489.462753	102000	140.64913853
1488	29960.2579158	108573.436986	102000	44.7799727856
1489	29934.3078034	108554.847147	94300	38.7085371507
1490	29941.6099953	108448.006333	109000	77.5920377537
1491	29925.5009752	108481.107627	102000	72.6961166569
1492	29911.5743361	108511.960909	105000	65.3147208189
1493	30132.3330496	108479.451607	99700	100.344625522
1494	29970.6012798	108384.250144	81700	39.2460657239
1495	29976.5322141	108354.370829	44900	20.1766974974
1496	29981.3051688	108330.809402	66000	25.3757131518
1497	29909.3252261	108361.728349	66000	17.3313891562
1498	29879.6301428	108495.084943	45900	12.4475598726
1499	29891.0175872	108462.843316	45900	56.4335499734
1500	29984.2281927	108418.421767	116000	16.9597129528
1501	29882.9919993	108363.158677	116000	214.085972675
1502	30026.4022958	108319.976314	39600	59.4526933733
1503	30167.3912667	108350.475357	112000	174.250918459
1504	30168.9110397	108354.461127	110000	174.154263197
1505	30218.1550777	108358.03263	59100	95.0982098731
1506	30094.0841207	108371.166714	96600	99.2289803563
1507	29961.071237	108315.784621	88000	156.904430044
1508	29968.8243415	108249.813257	96600	107.320741838
1509	29991.40416	108260.796636	96600	20.4093025816
1510	29963.0035902	108263.095265	89000	19.6600015329
1511	29913.5848188	108409.440736	59900	52.7095862306
1512	30096.2724298	108321.124558	86200	77.4683100352
1513	29894.9692566	108274.558817	96400	166.828198199
1514	30168.9752098	108267.075829	80800	101.79555071
1515	30214.9723112	108046.963757	65400	7.96671849026
1516	30203.8554881	108086.534734	65400	74.5147349595
1517	30091.9237534	108045.559061	84000	198.798191335
1518	30089.0403897	108060.051263	75600	22.3576066481
1519	29923.8169658	108046.404002	84900	123.054790139
1520	28030.8125983	106738.723968	54500	14.949574025
1521	28156.9883457	106643.610234	62100	131.340565466
1522	28162.2249656	106618.155451	62100	34.1204923618
1523	28068.1142421	106677.507478	65400	69.5472812811
1524	28115.5754792	106557.240027	55800	9.66302041929
1525	28108.6090088	106613.875735	62100	107.931830516
1526	27779.9594755	110650.426521	112000	78.261389447
1527	27690.279482	110681.969255	101000	53.017248346
1528	27688.6692377	110696.589262	106000	48.3711498722
1529	27663.6701513	110712.354442	110000	54.5438670639
1530	27581.6447312	110710.645324	68400	35.7889459143
1531	27537.6824262	110730.622289	115000	53.5640592709
1532	27554.8067603	110696.726776	114000	216.174715589
1533	27554.5493515	110755.357501	114000	230.05400525
1534	27516.1587158	110873.691024	58800	29.0461884948
1535	27479.926179	110886.100311	107000	207.912712141
1536	27814.2607433	110725.995388	104000	96.4202674413
1537	27526.6668551	110846.630503	102000	64.4900886296
1538	27766.9783451	110738.110099	115000	50.1011025416
1539	27742.0548857	110741.58684	115000	29.8801066999
1540	27561.8640938	110811.86881	115000	149.534975419
1541	27579.3763391	110779.550087	115000	105.493851817
1542	27585.3945717	110853.114895	115000	77.6269490321
1543	27759.7458417	110757.440295	115000	279.210041457
1544	27821.0537887	110671.77805	111000	72.8265213667
1545	27743.5942963	110723.793092	112000	139.219434984
1546	27634.1663386	110801.13399	109000	67.8041265324
1547	27631.1597773	110776.716099	109000	8.37861687882
1548	27618.8330869	110810.033278	109000	32.9366157227
1549	27645.1834942	110863.141779	109000	33.4311750263
1550	27747.0727183	110792.80073	108000	10.0894175542
1551	27766.7693477	110779.30675	111000	23.0821442419
1552	27672.6732307	110859.842227	108000	30.9636446546
1553	27714.5290285	110845.516693	100000	71.6542163922
1554	27601.5799723	110703.443854	106000	30.0193731827
1555	27484.3448996	110852.239636	102000	21.6253798507
1556	27453.3085837	110859.780624	112000	76.373523979
1557	27859.4438842	110690.552532	112000	101.926579092
1558	27811.8244771	110625.24488	144000	87.7544658018
1559	27685.8537479	110573.032719	142000	187.922685653
1560	27713.4809477	110406.747821	116000	104.710719575
1561	27711.6774591	110439.532708	117000	52.3845505017
1562	27683.3524978	110448.2753	104000	74.0734064287
1563	27745.5797479	110457.970372	117000	104.527350121
1564	27657.2935827	110460.46484	113000	104.559025832
1565	27623.9359279	110403.493182	111000	60.7569081924
1566	27624.0906413	110433.763223	113000	58.1604750457
1567	27575.8502019	110439.37068	56500	29.8098499905
1568	27573.3708563	110461.951206	62100	30.0876026683
1569	27626.1453686	110464.15301	113000	113.50401281
1570	27590.6619916	110398.2878	112000	72.3303050136
1571	27486.8896654	110378.743498	104000	81.2315050828
1572	27855.2173969	110550.039274	101000	72.7590759587
1573	27793.4580672	110558.906414	100000	135.282314435
1574	27774.8086084	110577.647448	45000	55.5722800888
1575	27734.0020307	110542.928807	85000	49.3008241667
1576	27857.5459238	110611.075423	100000	36.104688565
1577	27633.4610594	110517.592408	135000	21.9307061022
1578	27604.8891661	110529.553643	143000	35.1303087819
1579	27636.4793912	110562.521763	70700	359.927385733
1580	27516.3822018	110428.479156	113000	74.3398535851
1581	27506.5566963	110401.020813	113000	209.281170701
1582	27523.0302931	110532.678144	150000	128.756837527
1583	27756.9524884	110330.548416	111000	54.7520993953
1584	27776.8626701	110365.741981	110000	24.9175342816
1585	27692.3829779	110514.75773	117000	89.2913092905
1586	27826.3091534	110527.083287	94500	50.882598689
1587	27783.767982	110510.681771	105000	79.9930628804
1588	27621.8193069	110311.630628	112000	28.9329743604
1589	27560.4228125	110307.442649	112000	84.2195379978
1590	27675.9026938	110287.543303	112000	111.55071365
1591	27603.2033173	110357.247958	112000	308.724050907
1592	27607.4216841	110328.239862	112000	273.133595524
1593	27754.8470464	110379.242957	86700	14.9074767395
1594	27683.5693576	110382.960364	102000	19.718040964
1595	27723.2823203	110385.038281	102000	106.863991918
1596	27800.0651392	110360.935614	116000	109.157316019
1597	27732.1862036	110346.676533	111000	56.013583534
1598	27748.0006495	110192.476068	77300	16.9821838493
1599	27657.103709	110238.34996	110000	90.217879604
1600	27583.9603769	110283.423001	103000	122.59511599
1601	27736.5560842	110284.422266	116000	36.7874796285
1602	27530.6454709	110324.864106	61600	18.7647364328
1603	27830.6120192	110250.820826	94600	11.9124303872
1604	27837.7256908	110284.357446	104000	81.1522850112
1605	27746.9487223	110223.524903	116000	55.3466058984
1606	27724.3599527	110200.978369	116000	30.6385557101
1607	27676.0507234	110269.173087	116000	59.8001940362
1608	27713.4153046	110261.458205	116000	16.5278331944
1609	27808.5160848	110340.147416	110000	11.1901847488
1610	27797.7679671	110328.419102	110000	89.0805991493
1611	27748.0992201	110162.952862	65400	23.4049298785
1612	27718.5832381	110146.166506	114000	207.699072345
1613	27695.6476531	110155.827412	114000	25.1339036423
1614	27593.2823094	110181.744956	114000	347.346060749
1615	27472.4380497	110075.090588	104000	32.4442485726
1616	27714.8126284	110051.265776	119000	111.030380491
1617	27612.9609897	110118.657394	103000	18.3300333566
1618	27826.7357624	110088.062933	65400	9.39736578865
1619	27821.757027	110093.050542	65400	20.1457478252
1620	27674.7024282	110094.311546	119000	279.035365328
1621	27735.3061469	110104.066951	119000	32.6387689964
1622	27731.1671153	110131.224189	119000	21.9859699832
1623	27609.9446813	110083.604843	78600	13.6879103359
1624	27623.3692944	110145.507832	114000	103.852571825
1625	27781.5078244	110275.067311	116000	83.917567676
1626	27809.9706807	110277.151145	110000	20.0845960299
1627	27504.8844085	110145.714364	102000	17.3048817877
1628	27504.4855284	110329.726971	86200	11.5811046298
1629	27758.794935	110252.1302	119000	63.9976462267
1630	27833.9588622	110217.639775	119000	119.425470994
1631	27524.265212	110094.832835	109000	12.5920940649
1632	27589.3719565	110134.149574	114000	81.7679192998
1633	27643.2874071	110107.405169	114000	50.1267238885
1634	27639.1419582	110070.935919	114000	71.3866384448
1635	27557.4490986	110095.826858	114000	162.252389985
1636	27804.133984	110165.666856	77300	108.291259853
1637	27463.9353077	110321.507703	110000	17.7822516451
1638	27500.8371964	110296.993564	46300	60.5076927949
1639	27611.114503	110299.772264	100000	12.7096115461
1640	27511.3132302	110048.424854	106000	118.896318976
1641	27732.5526147	109792.482375	75700	30.2177351648
1642	27654.4621591	109805.906693	108000	42.3806829948
1643	27655.6435065	109893.60711	108000	55.5807643556
1644	27650.0163326	109923.069991	108000	79.4855886635
1645	27653.7722346	109851.982055	101000	72.2376834609
1646	27582.1772013	109773.37399	103000	29.1102445279
1647	27596.1313233	109835.629695	108000	55.7327460317
1648	27595.8015968	109865.083407	108000	54.6821374559
1649	27518.4479726	109827.447285	109000	94.5980884324
1650	27823.1561364	109917.390892	115000	37.7976875815
1651	27851.1174511	109917.675369	115000	36.8100035155
1652	27501.1837464	109797.84673	113000	115.150454987
1653	27484.4914261	109770.503914	113000	171.825529553
1654	27608.7383661	109772.887945	113000	49.2133466782
1655	27594.8985071	109798.271207	113000	61.8312094818
1656	27650.2141166	110052.822994	114000	29.1121351322
1657	27752.7662138	109979.280626	110000	18.6080904112
1658	27472.1375757	110029.624268	106000	24.8155261607
1659	27510.6525136	109873.633309	113000	233.931596629
1660	27681.7470292	110001.856231	114000	90.4016891198
1661	27667.2397654	109969.401973	114000	58.935610918
1662	27662.0800573	109974.251819	114000	8.82182416666
1663	27741.3445662	109874.829117	115000	30.077585346
1664	27771.9121195	109872.933303	115000	29.6027550074
1665	27840.5436597	109885.679668	115000	12.5108436411
1666	27817.8606164	109885.440734	115000	11.902992647
1667	27452.9639721	109978.759305	113000	45.5945540937
1668	27442.8832044	109999.210391	113000	44.0419411098
1669	27477.494613	109981.272942	113000	61.4881255391
1670	27472.358008	110014.341265	106000	6.63667442034
1671	27744.8420211	109757.414575	101000	85.8190973997
1672	27737.2075628	109775.35096	85800	87.9369776279
1673	27702.2960486	109868.557661	91800	51.2121105667
1674	27652.0650563	109776.884942	113000	25.9576017825
1675	27670.1137152	109780.702547	113000	166.942820545
1676	27780.5930436	109956.85168	116000	127.389967684
1677	27752.3690246	109957.661986	115000	19.5417418155
1678	27739.5895702	109958.038866	121000	123.705537557
1679	27608.66639	109473.88295	114000	121.318281892
1680	27550.9013417	109492.056457	111000	20.0860595576
1681	27475.4625269	109521.827831	81900	53.437894082
1682	27640.7827726	109490.776599	109000	54.972570846
1683	27653.7241258	109480.056901	109000	18.5791854373
1684	27503.9535635	109459.376807	113000	25.4845781786
1685	27496.8459038	109431.435744	113000	127.063274271
1686	27532.3920128	109506.12689	117000	186.949077744
1687	27529.6944813	109485.543323	117000	8.06848054652
1688	27632.2126101	109794.566864	113000	198.281662485
1689	27560.8650725	109795.337986	111000	190.693640833
1690	27613.5418343	109698.407322	114000	65.3666280283
1691	27605.8108122	109738.521795	109000	59.8730784252
1692	27530.5835531	109727.868679	109000	78.7935694577
1693	27554.1518536	109677.78392	110000	33.991709952
1694	27509.2909563	109664.403729	103000	77.7317634003
1695	27561.1135446	109572.262969	110000	56.9685584759
1696	27545.1979184	109572.767354	60500	10.4161461787
1697	27501.4483076	109552.64857	110000	207.911598961
1698	27828.3710553	109672.34054	63000	34.8712154578
1699	27782.3969124	109682.287729	106000	18.7346200013
1700	27759.5865045	109648.885471	115000	92.8365711407
1701	27724.3583886	109677.703258	108000	27.598003475
1702	27710.0602499	109662.47135	111000	57.8263470355
1703	27676.320101	109628.163337	105000	23.6379028041
1704	27639.9375129	109654.617698	116000	72.6274843187
1705	27622.6885533	109582.295516	114000	70.296236611
1706	27644.7839245	109556.593111	104000	54.0217034914
1707	27663.5136144	109517.026374	114000	101.589886903
1708	27700.8693418	109525.856621	106000	178.386428885
1709	27730.0708271	109625.27537	108000	33.7931327425
1710	27564.8386967	109527.218693	118000	119.218047326
1711	27693.9330154	109651.071745	114000	71.11573763
1712	27693.2082328	109629.516614	114000	7.86917145212
1713	27672.4584355	109687.869448	115000	39.5165807439
1714	27693.5083737	109694.332207	115000	7.69706282085
1715	27842.4344895	109599.715774	105000	7.82486558568
1716	27840.7794909	109644.270406	105000	92.2473233085
1717	27399.4572052	109730.764071	121000	360.033752791
1718	27734.1616771	109426.859488	105000	55.0014323582
1719	27765.8514579	109368.657284	105000	105.012219628
1720	27761.8636539	109429.312102	105000	166.158117687
1721	27485.7534143	109622.970146	112000	64.3941239599
1722	27445.9738149	109685.358224	112000	72.0601613886
1723	27441.9676935	109653.895769	112000	193.394012114
1724	27414.1746196	109630.192329	112000	72.549483493
1725	27558.6050826	109457.699526	105000	74.9089068859
1726	27728.012877	109695.578487	114000	61.1158728737
1727	27786.4187712	109694.708162	109000	49.0717942484
1728	27682.9188742	109452.773359	110000	31.1369042864
1729	27656.5606161	109673.659615	104000	11.5236244554
1730	27815.7803021	109725.860888	105000	13.5096130452
1731	27671.9557673	109653.049767	109000	30.7774489071
1732	27678.26925	109668.109164	109000	31.3794807155
1733	27462.5168285	109733.172751	113000	26.1977005331
1734	27474.6999417	109577.231943	104000	31.5523720794
1735	27488.3373008	109490.22474	117000	75.1270053235
1736	27472.9656956	109610.432341	46800	31.3210501619
1737	27469.2674882	109617.102095	46800	7.29952467975
1738	27530.6194531	109598.112624	110000	208.52991487
1739	27555.6738457	109610.679151	110000	25.4144385507
1740	27583.8680074	109658.826844	102000	70.0323715758
1741	27752.596821	109705.857303	108000	14.4230017379
1742	27585.385879	109183.620705	106000	100.393966515
1743	27527.8070601	109445.617541	114000	19.890156527
1744	27702.9222631	109440.135202	115000	144.29071118
1745	27460.3361344	109426.322542	117000	22.7428739211
1746	27463.7392919	109457.41443	117000	62.6142398726
1747	27823.9277039	109227.751043	49500	22.164306736
1748	27759.5519031	109237.842585	111000	13.3604474195
1749	27762.7936386	109267.517926	84700	15.8567135807
1750	27752.5444091	109253.055105	113000	76.0348692718
1751	27728.0796645	109271.164195	113000	86.2569307306
1752	27667.3902111	109426.544498	106000	84.1196017944
1753	27659.2204855	109362.829002	114000	81.003663696
1754	27616.1610366	109363.497227	117000	89.3607270196
1755	27702.3817942	109343.922363	102000	37.2779496431
1756	27739.3736968	109340.374331	56100	27.0122302534
1757	27564.7920988	109384.704988	112000	141.648808094
1758	27489.0782914	109296.086378	141000	37.0111368507
1759	27447.8886129	109286.540399	150000	41.143366922
1760	27643.7620922	109212.902204	108000	160.717203316
1761	27607.8094287	109200.818575	106000	68.47317903
1762	27514.9368722	109263.266683	108000	62.5396961638
1763	27474.674286	109257.803909	113000	60.2839345201
1764	27437.2282874	109213.785095	108000	77.6785039893
1765	27510.4853856	109161.324136	61600	21.259321157
1766	27702.526	109283.991382	116000	59.8242671176
1767	27589.5585717	109197.20316	90100	14.0938603474
1768	27769.5996236	109171.630272	115000	163.33500088
1769	27741.2595279	109171.833862	115000	75.5914885801
1770	27785.4859325	109133.348452	115000	40.7374950493
1771	27775.5450061	109199.601377	115000	27.5829374014
1772	27600.0762427	109140.726692	116000	26.9565702145
1773	27714.4003732	109166.284992	116000	105.023410201
1774	27772.7757082	109358.314843	78700	16.5753812235
1775	27600.5569003	109212.144646	47700	9.23474218281
1776	27595.2030319	109172.430327	95600	13.6991124355
1777	27546.3042465	109282.233701	59400	10.7940683682
1778	27739.9015993	109153.165622	51700	9.53430269855
1779	27599.0048743	109421.034484	110000	30.6109856782
1780	27572.0272007	109224.109557	48600	36.0454406659
1781	27521.8225849	109181.888134	112000	76.4557299761
1782	27543.3483752	109180.019837	108000	82.4978573804
1783	27536.6686177	109222.999116	108000	31.6225641799
1784	27498.3341052	109219.909503	113000	36.1328957134
1785	27428.8586795	109158.588989	131000	189.055841449
1786	27840.8061681	109191.525189	101000	23.7974313186
1787	27577.3426689	109258.020472	57200	5.36235185317
1788	27564.5124993	109259.347902	93600	21.1972093613
1789	27551.1369343	109257.351375	104000	46.0271050606
1790	27552.2671986	109292.844767	108000	22.6357642952
1791	27619.4941713	109314.394674	147000	215.012434921
1792	27815.2229657	109207.458428	113000	55.8678234592
1793	27546.6361752	109422.504529	110000	25.7743196519
1794	27683.2992075	109165.457632	108000	66.3154608983
1795	27657.4047411	109172.616602	108000	72.3708100368
1796	27481.0976723	109184.57778	115000	62.5636885008
1797	27757.2592052	109139.307664	87700	9.81352857736
1798	27539.6635673	108941.783012	115000	219.415681678
1799	27496.0836117	108958.755269	115000	91.4545726584
1800	27863.2427066	109052.466618	117000	111.993884963
1801	27612.1759241	108877.751092	105000	27.7924344935
1802	27640.2230205	108892.739882	116000	103.178784975
1803	27580.1936438	108952.190585	74700	21.7098178344
1804	27767.7653013	108910.399705	93900	26.5114502663
1805	27711.6950882	108920.565996	104000	63.0991794569
1806	27852.1711615	108976.196561	66000	29.243852855
1807	27763.5914391	109125.778404	99400	26.3165372556
1808	27722.3935922	109085.268427	65400	31.5813971386
1809	27755.2898019	109067.578392	120000	81.4806848362
1810	27739.5171854	109019.574174	108000	13.4266702561
1811	27580.511354	108999.161483	104000	21.8379954261
1812	27708.1769677	109023.082295	108000	51.1375290667
1813	27673.4962161	109107.079647	95800	45.3739719433
1814	27815.5164212	109036.883853	114000	145.694446639
1815	27780.8123175	109018.670185	114000	61.7302665062
1816	27814.7411434	108884.063093	107000	149.141221244
1817	27830.427567	108893.267371	107000	20.0666584835
1818	27798.051345	108902.99066	107000	42.6216681421
1819	27840.165921	108884.120089	107000	28.1586284746
1820	27751.7323597	108911.573001	103000	70.937261474
1821	27737.4677054	108912.760036	98600	74.0624201736
1822	27785.3002844	108921.869693	98600	23.254798685
1823	27575.7965715	109142.294421	113000	20.6444698282
1824	27681.9082376	109075.067283	108000	38.0789145127
1825	27594.063318	109011.352651	121000	319.729827113
1826	27580.9797052	109125.178601	125000	113.834618536
1827	27701.1566804	109053.586016	109000	118.179679477
1828	27827.7586656	108921.04769	70000	27.6113676604
1829	27765.6871261	108886.312214	102000	30.5287269587
1830	30025.3678401	108251.839097	44000	62.2445034602
1831	29897.4225902	108088.909869	86600	80.929527628
1832	29916.6010456	108112.043639	86600	46.1379336802
1833	30089.2793363	108230.889324	86900	43.6028361068
1834	29985.149543	108150.110334	82300	120.917499679
1835	30009.3519034	108146.775243	82300	19.050723446
1836	29967.4602407	108168.277954	82300	12.7725740117
1837	29999.2590791	108129.736421	86600	196.757759786
1838	30048.6625586	108208.932904	70400	97.8393970168
1839	29915.0065969	107981.929021	96600	209.457471168
1840	30129.185441	108217.265685	86000	61.3877815552
1841	30145.1060786	108238.89414	86000	37.6730653517
1842	29903.157682	107960.750087	87500	32.115865834
1843	30002.6475787	108027.415281	61300	40.1504674524
1844	30013.5556142	107984.081082	72200	46.7055598088
1845	30152.7044269	108140.985256	67500	83.2159200196
1846	30128.2962793	108144.247117	67500	36.9094970526
1847	30155.4555387	108128.830478	67500	15.9716054171
1848	30197.81162	107946.026001	67100	25.9231221283
1849	30199.6747541	107944.913415	65400	26.8665314886
1850	29945.3700126	107942.746379	82100	32.3807767813
1851	30058.3804987	107923.385396	54100	38.3406846521
1852	30112.9476201	107939.806357	93800	183.154000169
1853	29873.7343981	107530.881483	48700	226.007114907
1854	29730.3319482	109288.855484	148000	229.436687883
1855	29798.9198965	109417.748934	142000	74.3877370402
1856	29573.0408918	109402.140375	176000	331.819720159
1857	29663.053723	109306.946858	144000	106.489064994
1858	29707.7824734	109260.084437	144000	136.085845016
1859	29622.8156365	109262.141781	144000	34.7421850078
1860	29529.412872	109353.434078	150000	73.8373197803
1861	29503.2003225	109312.33615	150000	151.623354711
1862	29600.9319896	109303.808829	142000	83.8537118076
1863	29618.3769957	109323.372803	132000	31.256222048
1864	29635.5915857	109338.694021	73800	27.5526961292
1865	29551.4301136	109281.190719	150000	96.1160032474
1866	29521.313678	109280.229145	135000	24.1713517927
1867	29473.9380515	109272.234882	127000	71.0465839318
1868	29494.9489083	109247.986311	127000	55.7829139644
1869	29540.1980873	108943.615923	119000	46.2350241081
1870	29508.120164	108957.272356	142000	109.702118016
1871	29479.5673984	109068.746118	160000	116.653712781
1872	29459.1474521	109157.503513	206000	54.9230397924
1873	29475.8469217	108962.470049	120000	50.08741975
1874	29427.3200819	108984.00693	128000	131.39128465
1875	29584.4118139	108879.605717	112000	138.162828302
1876	29434.2006864	108878.791633	123000	173.899069623
1877	29534.2823179	108858.073971	139000	87.1950793972
1878	29533.3439897	108875.799658	132000	121.024031831
1879	29647.2952504	108736.662746	112000	139.225212966
1880	29509.7185275	108735.521732	81200	11.3170556422
1881	29500.9718506	108732.511532	125000	77.573560869
1882	29463.9813794	108764.403792	114000	192.661963964
1883	29743.7946806	108571.854337	101000	65.6675561047
1884	29731.1538748	108598.438489	103000	45.7210540836
1885	29712.1809868	108629.826739	112000	28.6194595601
1886	29705.3624936	108661.08375	109000	55.2514548529
1887	29662.8640928	108656.550246	112000	72.9480538836
1888	29657.2347655	108697.114049	124000	161.257005836
1889	29698.9378655	108605.206353	119000	34.7027086455
1890	29626.9681094	108538.517973	121000	325.979275839
1891	29486.7375158	108681.844811	137000	153.571583207
1892	29568.7496648	108756.979439	128000	103.517093323
1893	29571.0598427	108758.359128	123000	103.454634061
1894	29633.0757452	108606.682749	110000	46.4185849568
1895	29672.2744746	108617.863258	113000	32.26991116
1896	29679.7689107	108599.46074	106000	34.3126176687
1897	29455.1874019	108715.184327	109000	21.2347340028
1898	29449.9639608	108702.722992	109000	35.2364849675
1899	29628.7279385	108537.862675	119000	322.924022997
1900	29758.3043012	108624.93678	117000	55.0182374724
1901	29763.0129152	108665.018338	119000	285.893439126
1902	29781.6820296	108533.342645	57200	37.9621182101
1903	29472.9293199	108550.080295	110000	237.410089316
1904	29565.6278723	108322.654758	98400	34.7715043625
1905	29464.573379	108493.201549	130000	347.615266687
1906	29479.9619217	108421.092185	116000	29.4070050302
1907	29736.5635751	108451.551606	118000	122.210751336
1908	29700.2423775	108508.189612	64800	25.0666175663
1909	29616.3814173	108361.386379	113000	119.899501187
1910	29512.926124	108304.427499	118000	29.2954187129
1911	29442.487434	108259.591503	122000	274.746849419
1912	29755.8102978	108400.594978	118000	160.780593414
1913	27811.9323498	108972.752472	66000	77.4661102065
1914	27605.9985294	108946.135812	112000	95.1969375373
1915	27665.4721553	108926.488043	112000	64.8039001469
1916	27637.1336591	108959.419033	112000	127.440309577
1917	27693.8563695	109128.456849	102000	29.6831460525
1918	27650.8677604	109134.959324	104000	50.6486762541
1919	27697.4742178	108929.751019	84000	75.8136691458
1920	27726.6471858	108953.971535	104000	26.340938651
1921	27829.1408995	109148.117736	111000	3.88750322164
1922	27656.5906969	109110.5007	43100	30.3333431101
1923	27681.0745568	109052.689345	70200	35.3009026114
1924	27674.0162514	109051.212927	70200	4.20416473885
1925	27584.6012896	108797.021342	119000	193.009610801
1926	27870.3105792	108780.334511	109000	170.957223634
1927	27696.5760629	108792.64384	116000	187.926480606
1928	27778.7772464	108857.59625	110000	69.4063720503
1929	27755.9499994	108859.971951	110000	145.039061635
1930	27706.9340262	108635.237302	112000	115.742603716
1931	27663.8933156	108635.246534	84000	114.930130814
1932	27563.2228933	108652.412599	119000	88.3531881789
1933	27461.0927028	108675.771879	54000	30.0399699531
1934	27545.4035917	108608.339441	119000	191.811943321
1935	27528.0551617	108666.176922	59400	20.7287687804
1936	27641.816641	108734.322749	120000	115.37309803
1937	27640.9034259	108803.037448	120000	107.934957203
1938	27639.0678526	108830.242674	120000	104.187818463
1939	27816.3842425	108797.843845	93500	39.7266410185
1940	27734.0542839	108833.140252	109000	79.8830290854
1941	27734.4199279	108810.171204	114000	71.8205615745
1942	27766.0002487	108757.954411	112000	137.170848641
1943	27757.313851	108694.499595	111000	94.0723359419
1944	27816.0030767	108774.417525	82500	8.65287623114
1945	27814.1654783	108745.629911	82500	52.8647316409
1946	27734.0434787	108791.018353	114000	68.5928418491
1947	27567.5205871	108699.764419	123000	261.798878229
1948	27317.9470143	108571.136876	150000	485.267270529
1949	27791.5852637	108633.089985	44400	119.219356697
1950	27515.5615398	108760.178619	124000	138.155321236
1951	27505.271021	108679.405359	59400	8.29874201973
1952	27515.1089704	108655.612406	111000	96.5549622841
1953	27504.6616295	108666.358875	111000	17.1891545175
1954	27543.6570518	108737.700974	111000	13.0335934149
1955	27532.5473032	108739.024193	111000	57.2578125913
1956	27631.8198827	108544.349973	119000	26.0433787524
1957	27848.146825	108515.645457	122000	97.6971971016
1958	27867.3522237	108428.484318	122000	82.3786880174
1959	27770.8555404	108506.394567	122000	167.935586144
1960	27690.4685232	108515.471163	114000	84.3646063681
1961	27556.9996021	108520.471632	138000	77.7493395832
1962	27514.1449071	108546.652875	57000	9.04830001298
1963	27524.0076491	108553.901974	57000	15.7241043303
1964	27762.9046976	108555.23355	113000	8.20854789206
1965	27752.9257497	108539.87908	113000	29.0950032368
1966	27558.6927166	108280.070293	124000	59.703231926
1967	27429.6997612	108331.403219	123000	200.948854392
1968	27488.8637602	108452.757604	124000	100.165635517
1969	27497.6984509	108483.442445	124000	97.3456179109
1970	27499.9848199	108506.872752	55800	41.0392296873
1971	27540.3407934	108386.651568	137000	181.199265088
1972	27778.7165445	108543.855602	116000	32.1925868592
1973	27708.4744569	108279.136441	114000	20.5257865992
1974	27603.4959392	108371.09575	123000	195.932302095
1975	27564.7643652	108436.061324	116000	23.7546689537
1976	27696.6558186	108426.738104	123000	100.806637049
1977	27806.7190825	108529.6524	113000	76.0340325743
1978	27627.4050385	108271.302197	123000	71.0846329551
1979	27726.6600667	108215.578882	123000	159.572099293
1980	27658.3586561	108441.740148	116000	46.218348432
1981	27663.2170629	108417.632672	116000	15.332044915
1982	27646.8193396	108385.936388	113000	72.5153770121
1983	27667.1459194	108379.313674	113000	15.4037923336
1984	27652.1048517	108468.949897	121000	75.8322626915
1985	27738.8349558	108476.943304	121000	98.8917401674
1986	27585.3999732	108351.538449	118000	27.403001336
1987	27843.932882	108535.445265	110000	24.374255984
1988	27841.6950834	108371.388571	67100	12.678740586
1989	27680.8442189	108427.120988	116000	13.7831601949
1990	27580.7571177	108328.983648	118000	24.8053223762
1991	27843.1214655	108469.978148	118000	24.6300330166
1992	27455.4485008	108454.313778	118000	19.6583642515
1993	27479.6518358	108347.379035	118000	24.3028765215
1994	27475.1589058	108332.413662	118000	31.348217503
1995	27624.4590424	108490.407364	119000	32.5143447507
1996	27424.001562	108420.75278	104000	138.221837915
1997	27725.3922695	108338.907588	110000	24.5445523379
1998	27485.3807095	108436.368989	119000	26.3044784542
1999	27583.6502093	108474.488478	78600	52.2120988851
[truncated: 39,525 more rows]
