# Supplementary material for: Uncovering inequality through multifractality of land prices: 1912 and contemporary Kyoto
Source: PLoS One. 2018 Apr 30;13(4):e0196737. doi: 10.1371/journal.pone.0196737 (PMC5927455; doi:10.1371/journal.pone.0196737)
Supplement: S3 Dataset — (CSV) [file pone.0196737.s004.csv]

	X	Y	Pricecalc
1	566067.452491	3874418.17771	13187740.79406
2	566060.070147	3874233.67147	3658196.5822065
3	566053.674905	3874288.42281	995679.70846378
4	566073.020124	3874233.87399	1866974.2901496
5	566069.273031	3874254.43268	882423.92210698
6	566105.941718	3874356.30627	7327032.0988276
7	566048.888134	3874349.67077	4160013.44998905
8	566041.889956	3874301.15494	3379644.42064436
9	566053.749924	3874315.14889	3484340.93360326
10	566077.10579	3874556.25017	12780247.3033728
11	566133.045007	3874494.10865	17104049.489013
12	566038.433827	3874591.66299	7232603.5185112
13	565945.684319	3874491.4159	41178244.73049
14	566151.43572	3874671.98086	8800612.016766
15	566074.166511	3874644.85952	8019655.1774848
16	566026.636337	3874644.60443	10632661.3299781
17	566072.169887	3874723.0719	11271717.9094784
18	565991.28354	3874982.12185	22098217.372061
19	566039.574052	3874755.33151	3227794.4212624
20	566043.287336	3874938.17835	2286536.45897655
21	566065.37383	3874967.45744	4530732.2709106
22	566064.08153	3874926.42272	6390648.946162
23	566064.381147	3874843.4892	15663520.824434
24	566068.266299	3875018.88573	7286294.8016108
25	565999.587962	3875047.63243	17715293.352663
26	566131.768763	3875049.14047	15834452.404094
27	566063.629255	3875121.15646	19022869.648932
28	566129.455107	3875121.9834	17512125.021574
29	566108.437125	3875086.15695	9466467.8650768
30	566144.364622	3875197.46331	11677054.376802
31	566128.329291	3875274.92517	18372322.90201
32	566155.950773	3875303.15057	10639449.6200439
33	566128.008097	3875333.2865	16965836.201728
34	566138.697572	3875352.9016	12086839.02393
35	566124.535134	3875422.94366	25455011.200164
36	566122.77651	3875619.8245	19764838.218384
37	566121.917089	3875476.81601	18599421.443576
38	566054.308495	3875918.08774	45747237.803148
39	566079.733575	3876128.37579	7614347.0643954
40	566007.165465	3876117.2766	8429036.4956685
41	566042.735286	3876127.42886	7216913.8104219
42	566041.180801	3875986.88942	2748834.1971
43	566049.327061	3876038.2232	13983432.85206
44	566188.78697	3876173.40821	13843502.33856
45	566017.296981	3876161.55956	16466867.217504
46	566194.427794	3874287.99043	19384401.5288
47	566292.657713	3874208.66383	26693248.121979
48	566427.254495	3874207.60033	13376056.5780066
49	566188.650121	3874901.70323	29037794.652216
50	566196.814355	3875127.95588	19696932.266024
51	566198.695607	3875285.89538	21835324.321026
52	566195.10374	3875391.79733	4270217.4630486
53	566196.426071	3875451.00336	6031631.2520772
54	566254.950712	3875624.74938	17602779.43123
55	566190.663692	3875551.60955	15602847.76824
56	566209.682634	3875649.39794	4866169.381359
57	566319.629748	3875691.7086	22416883.857888
58	566250.180179	3875655.83864	7103579.2470196
59	566218.618121	3875642.59189	3818131.4575236
60	566283.066087	3875648.21363	2998991.63196
61	566178.602403	3875903.0581	31292569.422125
62	566889.276219	3874151.07833	17420266.359248
63	566785.252378	3874153.62395	27673754.803648
64	566849.416426	3874181.51167	9493072.8175504
65	566836.198912	3874219.16594	14971809.012364
66	566936.953211	3874404.01028	7834779.434601
67	566690.7503	3874501.80284	32257421.82726
68	567243.956534	3874232.60366	20505806.069247
69	567180.464294	3874304.18233	19702290.02874
70	568322.156379	3872393.1436	2890479.875136
71	568318.370213	3872422.10801	2478937.36952064
72	568318.288586	3872437.76813	1890107.87543424
73	568316.643942	3872450.60482	1728518.17095936
74	568421.150796	3872624.23767	2191252.3827744
75	568366.33994	3872505.93114	2044917.2788888
76	568369.67667	3872545.36871	13418814.5789596
77	568281.44881	3872415.13906	2006870.17237632
78	568282.863084	3872550.8615	1656545.866173
79	568216.153152	3872458.22231	865180.05247251
80	568414.774329	3872649.21946	2768092.4450754
81	568238.767715	3872812.64984	3495867.8132503
82	568415.4811	3872666.91295	670513.28091384
83	568401.205574	3872680.89932	642943.79574386
84	568450.997116	3872774.68836	1167510.56736392
85	568343.04387	3872953.26192	2096732.87933348
86	568344.757479	3872935.14542	2476714.4427018
87	568399.440596	3872938.95171	1020280.8202776
88	568387.665165	3872940.77312	1682689.26942
89	568423.766956	3872926.58166	982626.3589392
90	568367.372912	3872629.64322	16247202.151968
91	568220.573154	3872699.03087	18630324.628918
92	568292.553738	3872703.58355	17894909.105086
93	568438.26096	3872672.45422	25995806.818264
94	568506.277706	3872631.84692	34834548.629804
95	568362.657279	3872663.66901	6183542.76885
96	568366.681152	3872725.21015	17448991.468776
97	568367.071444	3872812.84363	20272058.52462
98	568222.199794	3872816.82809	12600060.2773959
99	568291.531078	3872818.38824	12935191.4727593
100	568255.897462	3872735.22809	8182376.087928
101	568256.49896	3872696.18375	8038383.476652
102	568405.660322	3872759.23336	7955863.419049
103	568405.212942	3872673.7978	8057747.3046133
104	568472.487366	3872748.16084	9095626.9184372
105	568440.420332	3872809.15805	19224664.13497
106	568505.739848	3872809.30775	18722147.496815
107	568329.322437	3872787.80562	1834291.91820204
108	568317.968483	3872753.77141	1849647.9856212
109	568337.03276	3872725.67506	6836492.850829
110	568451.379619	3872701.74574	1599947.87370616
111	568421.19824	3872729.12128	2261788.5653448
112	568439.609263	3872906.29142	28230399.209148
113	568439.616851	3872881.4707	28283059.329012
114	568568.038033	3872903.13567	26783621.429103
115	568572.905418	3872877.97558	28627041.691248
116	568243.699999	3872829.0003	2390442.36321352
117	568588.435875	3872815.89011	15979017.378816
118	568575.954669	3872803.21817	1594178.26487744
119	568482.415659	3872759.47615	1169602.76813625
120	568406.682731	3872736.24982	885680.0472168
121	568349.8474	3872668.72627	1080935.01948465
122	568573.820603	3872995.06543	23229461.354757
123	568325.481657	3872771.00371	8719559.3044408
124	568254.241266	3872768.91357	8882015.5497891
125	568217.518181	3872971.32273	14388981.58845
126	568290.602764	3872972.7784	16705775.361303
127	568443.62178	3872995.47713	24304996.5448
128	568503.794409	3872995.69266	24447253.482202
129	568546.470098	3872942.58418	7568713.52232
130	568366.421026	3873057.3016	47603125.665825
131	568367.574448	3872937.26453	8817175.1994395
132	568433.111004	3873162.87031	22538757.35328
133	568553.609282	3873165.90328	22141007.407728
134	568327.660546	3873163.6856	10666744.4273936
135	568253.53721	3873031.5338	8690088.9053514
136	568213.855639	3873094.22783	15632140.901888
137	568292.324394	3873096.34188	19610371.799235
138	568460.385949	3873000.1027	3498112.4291864
139	568539.791905	3872969.504	9631639.0043811
140	568498.802867	3873119.92979	13045282.2576845
141	568384.492727	3873247.81031	2242595.43687933
142	568386.463484	3873238.46621	2541015.3068243
143	568235.671667	3873015.535	1625091.42498297
144	568253.562753	3873019.55054	1182194.42098324
145	568310.865787	3873105.05508	2162502.05414041
146	568309.578135	3873080.90244	2017674.70938734
147	568342.92834	3873094.92251	2260940.7590953
148	568346.539981	3873063.39408	1926377.42835612
149	568310.094844	3873057.7104	2213806.86588257
150	568342.126079	3873045.26842	2701763.2224288
151	568428.898251	3873071.54084	2339872.3781312
152	568423.990325	3873026.31089	2747930.991048
153	568461.715641	3873044.06343	2044033.4401056
154	568462.962896	3873026.51936	2498331.529832
155	568462.015826	3872985.56761	2250447.2853696
156	568312.778484	3873247.05379	8029459.75644
157	568528.670144	3873022.86729	15777902.108768
158	568557.996684	3872999.28968	3492939.8237632
159	568334.891996	3873009.33248	6171824.2136841
160	568492.139028	3873238.7263	28189372.123185
161	568343.756701	3873258.17813	1214757.61143968
162	568333.843036	3873260.2292	1576965.8245572
163	568541.249999	3873092.2245	2031375.97032832
164	568341.828925	3872976.78625	2216900.02227873
165	568564.554517	3873077.89411	19262757.677773
166	568474.183945	3873073.87958	8668774.251072
167	568278.975627	3873233.26558	18331252.076023
168	568430.381723	3873237.55819	26696269.238903
169	568558.157074	3873242.51248	27645696.75798
170	568363.212896	3873237.14221	33902283.898588
171	568250.746795	3873379.23343	1587059.1770632
172	568242.295614	3873394.40424	9903590.1543131
173	568243.849601	3873332.56188	4495737.210865
174	568424.409164	3873378.87934	23846253.759555
175	568484.541385	3873381.05585	23281755.653875
176	568552.580176	3873382.47377	19763453.285205
177	568576.629096	3873441.28611	9302765.4684602
178	568455.504049	3873439.36412	32967001.36819
179	568532.791347	3873421.53994	2622965.32901052
180	568448.709954	3873426.57754	1714498.15756203
181	568439.266814	3873278.44146	1629472.0162104
182	568349.069897	3873504.02112	35174512.773675
183	568356.996136	3873378.41709	29007809.5884
184	568580.305603	3873321.26846	10805239.4368105
185	568210.864886	3873363.30299	11357105.894883
186	568211.616656	3873423.7128	2556344.4992645
187	568418.177421	3873505.52911	26027830.028445
188	568501.581443	3873453.41891	1500380.36271585
189	568506.036529	3873447.49173	945063.47808945
190	568387.117716	3873274.49149	2988059.9612958
191	568378.810293	3873271.93389	1711592.735166
192	568478.481113	3873506.75282	27561833.604008
193	568315.951359	3873309.47434	14510355.8078213
194	568223.144753	3873343.64948	1234590.05002278
195	568528.05497	3873461.25303	3178894.94125425
196	568550.060839	3873508.13055	23616824.210189
197	568417.589026	3873263.92348	2985416.2090272
198	568284.075204	3873350.32374	8623242.3874896
199	568285.225073	3873413.10114	5033299.3296915
200	568295.186901	3873439.08381	15046878.25875
201	568458.842176	3873315.57673	39751027.64375
202	568527.828056	3873781.65639	22062772.536112
203	568474.38985	3873780.49881	22916198.07324
204	568409.728361	3873780.04177	22311247.820224
205	568375.492127	3873705.05158	36151609.8294736
206	568442.485865	3873707.23729	28530483.0957005
207	568443.037209	3873699.69326	29157327.5425625
208	568501.268123	3873708.34776	21505864.231764
209	568557.709611	3873709.03632	25698739.372035
210	568511.361645	3873700.90377	31020352.2377028
211	568276.328393	3873569.63151	17547700.968798
212	568448.177028	3873572.79606	29799675.81748
213	568413.905538	3873623.69268	21272084.985204
214	568475.773701	3873634.23312	24878570.735304
215	568546.49975	3873635.87353	22769672.096617
216	568408.315965	3873674.54723	11836030.432555
217	568219.121409	3873600.79183	3456054.90129648
218	568530.415481	3873601.06733	2533171.3733935
219	568243.535377	3873703.20068	25978970.2485222
220	568341.546026	3873781.16353	34449514.055871
221	568341.370426	3873662.23142	26722796.7022848
222	568343.203095	3873608.67322	31683228.7346568
223	568302.788874	3873695.5898	20050838.9491362
224	568258.828971	3873695.15211	14083773.042843
225	568576.231988	3873576.04956	8206722.5615144
226	568567.278077	3873702.27667	18996173.0093875
227	568378.995264	3873648.12581	19332898.7455905
228	568867.92495	3871553.51884	35929740.353936
229	569002.572647	3871556.92141	45651062.489942
230	568786.35525	3871632.44223	7230425.55315814
231	568732.387706	3871748.84492	12044192.7412356
232	568760.968976	3871750.93211	15634077.87408
233	568709.765014	3871665.51377	8493860.09883593
234	568794.236976	3871744.68221	14957422.55359
235	568666.5432	3872035.87508	1613986.97800514
236	568651.119236	3871770.33627	17452276.67807
237	568678.595456	3872051.16338	8360428.1737185
238	568643.762635	3872006.54665	10728320.3130663
239	568646.484448	3871901.50771	14884239.374452
240	568684.128967	3871842.3915	9346013.323361
241	568924.870536	3872013.18394	26559293.050206
242	568829.458168	3872009.77768	8119984.92783
243	568881.725845	3871930.5254	8756399.609232
244	568774.127972	3871879.17174	16341305.0543223
245	568859.028371	3871879.5395	45436743.242072
246	568629.337152	3871876.79294	1616174.63043348
247	568843.937985	3872039.19939	2200192.94408004
248	568845.216234	3871909.09788	3236363.79893937
249	568995.183426	3871968.7266	23750871.023704
250	568964.04515	3871766.4059	25632436.1254552
251	568995.401949	3871882.05361	74964856.392484
252	568730.930401	3871911.69426	26213093.6830035
253	568726.665873	3871858.41732	5739706.3276098
254	568734.279901	3871818.82789	10880443.6354856
255	568736.54122	3871850.11188	6556016.1168336
256	568860.523803	3872011.77257	12581697.1282313
257	568998.97491	3872009.09255	9498403.8780444
258	568970.73994	3872033.34561	3667979.718065
259	568975.600436	3872048.23891	6214269.562358
260	569019.695952	3872017.69281	5705782.6340656
261	568905.861295	3871921.96582	1967636.47122729
262	568879.784547	3871761.75382	15296398.073126
263	568924.303229	3871926.94435	23196350.9487384
264	568681.450776	3871961.93304	8778948.7146536
265	568955.545651	3871994.57928	3821251.15365732
266	568820.96168	3871795.1591	5089584.6675012
267	568931.189861	3871819.81444	32148717.436345
268	568823.314039	3871771.61529	684987.799188204
269	568678.632187	3872006.29097	10082080.7408816
270	568729.866347	3872076.01129	11522063.9815505
271	568730.050235	3872008.7841	21612962.7428302
272	568771.087016	3872054.94686	6512574.482786
273	568859.84415	3872056.29579	17636925.810021
274	568796.572794	3872078.27562	6293606.464424
275	568800.450053	3871927.09871	11443064.0334552
276	568798.126379	3872011.11589	13261073.7560619
277	568834.396268	3871965.30672	30261709.83151
278	568796.374811	3871832.54292	8960319.7228831
279	569063.937838	3871767.38481	59074591.855472
280	568945.082516	3872205.84119	2125587.069918
281	568903.577889	3872209.66445	2223261.64505484
282	568641.45663	3872074.86725	5399466.5276928
283	568924.38943	3872080.4655	12113660.792988
284	568862.59639	3872079.63584	2777868.5628288
285	568790.928349	3872296.56016	18152597.882608
286	568854.147916	3872297.62434	18117742.092104
287	568799.555824	3872232.50085	14536480.982611
288	568810.625646	3872193.41689	2377372.6889484
289	568793.979653	3872173.85577	17430897.070704
290	568857.18009	3872175.27467	17339193.40452
291	568888.825049	3872234.565	7947748.5626966
292	568922.57808	3872298.64861	26284029.495915
293	568925.036798	3872176.6963	24407790.743252
294	568834.900218	3872109.49339	44613578.61766
295	568995.419472	3872111.6242	36104656.729226
296	568655.692603	3872063.05105	1262001.08507328
297	568940.331326	3872280.65554	2058322.05652425
298	568807.477143	3872291.42834	1805589.82117494
299	568907.713688	3872187.43547	1656857.51704746
300	568905.112636	3872151.05395	2160492.75783432
301	568871.852383	3872166.11427	1660589.53550568
302	568996.120157	3872300.46936	18136126.6329
303	568995.643574	3872237.69928	16752887.371332
304	568998.782953	3872178.53377	17188965.21225
305	569011.164624	3872345.1379	1887570.24329025
306	568981.816229	3872278.68593	1814146.2492075
307	569014.675152	3872270.08068	2116658.693637
308	568984.700384	3872184.61967	1617186.70371375
309	568979.774856	3872148.90924	1192144.704795
310	568988.391701	3872149.23639	1302419.4357225
311	569014.31734	3872338.8773	4051900.760808
312	568737.470911	3872172.30517	29074012.748543
313	568735.51837	3872295.50909	31547823.672554
314	568759.735431	3872553.37336	7663804.6879984
315	568935.488904	3872474.55279	1786963.4154675
316	568973.376671	3872534.16183	2202160.148298
317	568972.527418	3872629.31511	2826470.5142352
318	568863.657879	3872636.78783	1979399.89444554
319	568715.948534	3872551.0562	5748504.3030324
320	568734.408473	3872604.31885	12040218.1398205
321	568782.513605	3872604.60422	13609011.6027408
322	568846.355828	3872609.16992	12615484.6213455
323	568726.658258	3872518.25124	13234310.1660546
324	568729.303751	3872423.26957	31346383.438336
325	568881.769836	3872491.39181	8547732.237902
326	568848.812918	3872561.67842	17621181.511816
327	568986.612789	3872563.5926	18956363.703552
328	568915.531285	3872610.55458	16942756.825748
329	568738.639944	3872652.64792	10333788.6089277
330	568813.846195	3872653.45491	7318629.8460291
331	568879.730177	3872653.42043	7836361.559962
332	568952.302677	3872655.36212	9313926.8271245
333	568989.010403	3872494.13624	19522595.919414
334	568993.198001	3872365.20989	18975720.347202
335	568899.256907	3872612.31492	1635135.58766964
336	568895.101604	3872588.64838	2223784.77204408
337	568937.745538	3872631.26759	2232125.11228365
338	568763.302642	3872609.57268	494984.777760648
339	568771.674109	3872610.29823	1126192.46407614
340	569020.452576	3872657.28675	8910633.4940936
341	569007.730244	3872408.47505	2784384.0315178
342	568971.09113	3872593.04491	3553684.3132434
343	568987.23565	3872612.17556	12065514.4048414
344	569005.452576	3872512.57843	2114795.83513262
345	569010.852553	3872428.13009	2269411.7861115
346	568980.905065	3872393.96909	1425388.2948495
347	569009.360946	3872392.33652	2281671.175443
348	568918.126256	3872462.38823	39783322.886736
349	568977.943913	3872542.10015	1159954.257843
350	568976.044481	3872550.05046	1391190.32042775
351	568973.389055	3872612.39597	1524501.27022014
352	568967.687405	3872607.38055	629331.610631634
353	568935.470139	3872612.1226	3849888.384684
354	569007.360237	3872438.77483	2942714.2514238
355	568669.586854	3872586.31188	25976858.737379
356	568660.795181	3872759.35812	45838310.264799
357	568885.485664	3872362.41099	8469356.6319915
358	568796.222689	3872361.24582	15687622.257282
359	568991.825997	3872465.0225	29029428.29295
360	568849.709804	3872459.99927	27218609.796378
361	568681.807676	3872714.7099	25609564.379126
362	568687.067129	3872586.38086	25547891.520899
363	568786.632206	3872455.37307	26110331.91624
364	568792.300248	3872489.4778	15888323.440332
365	568755.590497	3872824.95981	3331122.1154874
366	568861.322204	3872948.2999	4222191.8252118
367	568830.804139	3872973.13166	1237500.8632485
368	568823.644585	3872971.27544	2178118.8571473
369	568836.93672	3872708.99088	931222.81732896
370	568823.829008	3872769.13837	1030102.15012524
371	568821.642581	3872767.1176	278185.904433972
372	568952.271624	3872952.95205	8521116.4647976
373	568915.011681	3872978.1568	28064009.83035
374	568781.668213	3872715.95626	18698059.478436
375	568845.381208	3872716.03731	18321647.470776
376	568914.319038	3872730.45273	31263988.25802
377	568747.192248	3872795.60096	6937593.216709
378	568738.083908	3872778.25874	11905790.9535092
379	568781.369216	3872823.21655	12921754.7261244
380	568813.528948	3872779.00219	8297692.6277832
381	568813.855429	3872744.34027	7572000.3173892
382	568877.132954	3872807.07517	9045401.598898
383	568863.359113	3872712.89064	2004439.71114864
384	568894.278672	3872688.07752	2133565.70889528
385	568935.014908	3872747.27535	1967825.43090792
386	568762.846733	3872676.21522	2356338.2478012
387	568860.27148	3872765.85413	1622911.96932732
388	568860.437564	3872760.66479	722694.32931276
389	568865.659101	3872688.82152	1744684.739343
390	568857.298676	3872686.50953	1165143.00247848
391	568913.889024	3872837.46495	13794308.8779821
392	568984.767908	3872807.28886	18269403.333246
393	568727.05209	3872901.12061	29308614.4799756
394	568736.361853	3872876.8397	23468515.3149216
395	568846.426464	3872901.90703	39266170.602672
396	568846.266335	3872877.86527	38040494.802648
397	568614.110264	3872813.71815	1318578.64607808
398	568708.834278	3872823.41697	1762192.71777042
399	568713.206129	3872814.78003	2324006.42730048
400	568756.194231	3872839.40518	3670360.24135248
401	568985.646754	3872902.1233	40702966.104408
402	568985.066372	3872877.99912	40756274.206128
403	568986.262656	3872731.64637	21074198.965056
404	568971.874907	3872766.93244	1851199.64332776
405	568970.005666	3872759.46086	1751059.47279384
406	568985.616592	3872837.11621	8138829.481297
407	568828.522721	3872817.5815	1790125.74098514
408	568892.422022	3872721.38126	2299205.20494456
409	568952.722302	3872822.26432	2878049.7460365
410	568829.780883	3872686.65566	3623350.825136
411	568711.472034	3872802.76719	2277693.2442654
412	568898.388647	3872847.09668	1530371.74090086
413	569003.418666	3872747.44494	2035300.97095776
414	568649.141233	3873041.31986	61610408.784424
415	568843.428845	3872821.57326	13583177.4232284
416	568679.043015	3872822.22822	18266080.0725195
417	568937.336549	3872989.16649	2769519.51740898
418	568828.244814	3873021.50939	1559431.17718669
419	568859.207213	3872974.77506	2360541.25304239
420	568971.160948	3872976.751	2084469.02115174
421	568796.536341	3873103.30807	2520605.50782179
422	568692.099739	3872975.51845	17652191.065376
423	568778.498035	3872976.4171	21322752.150304
424	568840.934338	3872978.10639	20501119.686681
425	568986.093588	3872977.52581	22256060.82613
426	568690.957242	3873105.45944	20312038.419573
427	568776.791464	3873107.41625	22894878.93245
428	568840.099778	3873107.8953	21493746.955728
429	568724.985401	3873038.74	14350435.38929
430	568716.805765	3873175.04808	24819863.857482
431	568807.769674	3873176.32721	12342190.8287682
432	568875.170816	3873177.76981	14822289.3410306
433	568698.044364	3873189.67206	2161126.27183363
434	568758.066125	3873217.03944	2572977.73144304
435	568796.424961	3873228.35902	2875682.05702438
436	568796.62239	3873058.3464	2539495.4979323
437	568823.438768	3873079.5957	2645333.4539106
438	568859.319603	3873107.62506	2415705.61648221
439	568893.866099	3873115.60017	2357434.6362234
440	568711.525916	3872971.57556	2329834.60440603
441	568752.707327	3872964.48613	3705985.1176128
442	568791.705917	3872987.98179	1600079.41223064
443	568727.311435	3873198.59467	3344687.41038339
444	568720.794923	3873208.92664	1044555.47496216
445	568983.708674	3873179.59273	26766503.460752
446	568985.346628	3873111.05926	23231077.448656
447	568984.746037	3873042.903	24381325.4769
448	568939.367091	3873227.57284	7068952.2965464
449	568913.119743	3873246.7089	29880083.922024
450	568914.135073	3873109.48776	29919323.744376
451	568882.287121	3873193.39548	2050458.2133918
452	568898.28307	3873071.53958	1655680.36525407
453	568890.013264	3873065.68569	835395.56079957
454	568855.709827	3873126.83529	3927179.688406
455	568894.600352	3872962.21504	2245549.7843661
456	568829.25293	3873211.2364	1215833.02994812
457	568759.504595	3872992.46175	2924322.4124136
458	568998.409017	3873113.1646	1660222.48648608
459	568896.215554	3873005.29302	1949389.03850617
460	568796.252107	3873245.99425	3896689.9953968
461	568968.622633	3873198.23302	2328153.8003295
462	568628.655531	3873242.50779	34390164.947511
463	568809.895634	3873039.90698	7836768.3344584
464	568876.061928	3873040.48624	9054448.3225908
465	568855.784613	3873223.96311	3589037.9689596
466	568931.48433	3873533.03006	3304018.738344
467	568688.602136	3873244.29301	23531435.963175
468	568775.449116	3873245.22829	24444452.102774
469	568841.492396	3873246.26251	18172440.572274
470	568984.893658	3873247.70169	20686544.538777
471	568669.399805	3873445.60925	5177568.4489485
472	568729.774188	3873445.94032	13728184.3620498
473	568688.523172	3873383.54557	22276607.179662
474	568772.366342	3873382.14616	23365500.979828
475	568843.598172	3873382.32371	13230082.180866
476	568733.685754	3873494.3559	11484174.665448
477	568669.445894	3873318.71677	7973986.66644
478	568730.797633	3873317.51636	18100940.069493
479	568887.661593	3873542.42491	2978370.01900215
480	568889.302196	3873488.5632	2980295.17604973
481	568822.415008	3873339.27479	2651731.39851732
482	568792.154378	3873288.52605	2370414.74186659
483	568709.645757	3873270.41114	2942364.34603523
484	568721.872211	3873296.2979	3551611.817672
485	568831.8644	3873269.72596	1022113.80039009
486	568865.058382	3873522.11675	8610971.0774908
487	568827.110353	3873510.68273	14516288.758488
488	568911.834061	3873383.57068	29237732.323029
489	568982.709108	3873318.3491	29451247.439072
490	568981.109829	3873447.89525	25447025.974715
491	568980.949118	3873472.10309	5130484.0425432
492	568936.922826	3873296.72277	2292916.1980439
493	568968.929449	3873493.62188	1263141.91054464
494	568861.353233	3873351.30741	5324866.8951674
495	568940.815331	3873555.95785	1339184.0580522
496	568940.662824	3873566.02984	2055389.2547226
497	568964.492128	3873270.20779	4292603.0065853
498	568969.988173	3873383.74101	13613461.421392
499	568961.333383	3873554.31124	5149534.6333884
500	568884.241838	3873264.76367	5120962.4647842
501	568843.689868	3873468.22952	3708220.31605521
502	568808.4145	3873445.81469	14433589.5594402
503	568873.857522	3873447.15312	11788081.5508323
504	568810.067928	3873317.91061	15300405.0519474
505	568876.340927	3873317.64181	14176231.06302
506	568628.650421	3873382.12966	31477155.080182
507	568628.311222	3873511.03894	38027578.366806
508	568766.69173	3873918.02843	29509026.454231
509	568703.061706	3873784.90159	27318046.135995
510	568593.266366	3873780.01601	62134645.339788
511	568687.713222	3873511.89988	23812001.306208
512	568770.858087	3873513.11805	24755174.038364
513	568910.080231	3873513.50608	36193652.09635
514	568767.330526	3873784.6026	30115436.879488
515	568617.320758	3873640.23687	47369941.19316
516	568636.498758	3873638.60168	40627393.070884
517	568708.945769	3873577.45138	18082998.478838
518	568836.412737	3873578.20952	24591979.450176
519	568690.49583	3873637.68317	22345403.157388
520	568767.138846	3873638.4021	24716497.175115
521	568701.479438	3873708.50877	60873974.680204
522	568832.860138	3873711.75123	61125384.1029
523	568795.998325	3873635.26223	6685599.8971009
524	568611.524964	3873780.49989	62732615.987088
525	568975.408596	3873786.89303	25942622.472004
526	568902.082307	3873786.31823	41016594.352877
527	568907.91748	3873641.48459	34329259.474083
528	568975.080804	3873714.71037	69120076.369908
529	568978.444695	3873578.95031	28497173.430648
530	568951.860541	3873620.26485	9631323.5247684
531	568978.270314	3873669.67302	9039785.02408
532	568858.561037	3873599.94032	3252306.7996272
533	568880.623614	3873667.93799	3487375.04585472
534	568711.076044	3873642.55282	3089334.42855072
535	568998.134174	3873674.75949	590066.818537176
536	568997.921106	3873669.94561	2203157.9181456
537	569400.066467	3871565.76975	50724251.794524
538	569107.135924	3871557.74933	26415904.0929963
539	569172.979045	3871529.74643	28135530.4709622
540	569275.055751	3871531.91681	60733907.209815
541	569405.719253	3871555.98617	56667800.456956
542	569135.967329	3871953.40349	34605974.216497
543	569203.048673	3871924.11122	15518061.3534912
544	569237.444123	3871884.23793	84284921.967112
545	569298.999869	3871885.7528	90393770.605545
546	569268.214357	3871924.83982	21898712.0902494
547	569340.192671	3872000.29004	110409928.366668
548	569340.916513	3871927.44152	79158409.586542
549	569403.787402	3871959.13414	15030082.4870817
550	569198.030355	3872069.55809	34432310.45547
551	569136.350664	3872017.77549	6824126.393694
552	569137.508138	3871974.64261	6845420.2284504
553	569201.484448	3871997.89292	19793590.1709
554	569264.858581	3872041.01105	22948801.89666
555	569168.315399	3871883.50998	72176078.971696
556	569104.238441	3871883.56696	58776458.3813715
557	569135.943767	3872038.08853	23263380.6912
558	569136.088335	3871995.7794	24393189.206316
559	569066.679914	3871930.32806	28834165.247184
560	569396.327294	3871927.74231	11450072.5731018
561	569264.88398	3871956.0739	48553467.183962
562	569395.24977	3872017.11508	20352026.379412
563	566998.147764	3871918.20058	912239.3547436
564	566999.448272	3871756.95053	1494767.1405447
565	566987.945958	3871923.05409	4638667.16447442
566	567254.52029	3871681.1641	12395280.959672
567	567303.442497	3871636.44808	11195259.7625312
568	567331.021152	3871645.34143	7347838.2186048
569	567353.098555	3871652.37175	5752550.6672127
570	567360.628197	3871681.41838	13454571.378906
571	567068.520235	3871713.2453	5930465.67457
572	567084.490712	3871714.17152	5766929.94005
573	567094.977178	3871682.55072	11138995.7941605
574	567171.531141	3871725.71403	5162370.29485508
575	567140.434575	3871684.41032	15322038.938169
576	567125.752034	3871622.74472	18967319.074475
577	567099.606721	3871494.35347	6466821.3200918
578	567123.953544	3871501.64913	4746814.57380036
579	567147.373451	3871509.70803	3407302.09429828
580	567167.12509	3871564.29607	2777678.41355628
581	567161.983533	3871702.88166	2432198.09975324
582	567170.321978	3871686.47211	2843259.1932548
583	567222.641768	3871726.86071	2079297.6749831
584	567255.739146	3871701.49503	2674302.933003
585	567270.159874	3871701.41475	2689360.6898418
586	567258.258488	3871668.22732	1397592.3902083
587	567284.986314	3871652.59708	2904758.38039662
588	567314.992554	3871705.15048	2048802.34872225
589	567255.687507	3871646.50172	2624043.4404837
590	567349.724335	3871615.78096	44367058.454502
591	567269.827103	3871604.27263	5939335.92802077
592	567239.103205	3871622.6979	6106464.21662658
593	567244.061177	3871605.8242	5140942.57121013
594	567237.689472	3871580.91158	6409795.38843996
595	567239.131318	3871654.77482	6361106.81214357
596	567127.32195	3871648.77335	1182753.16639978
597	567109.463438	3871715.58745	6503341.5666708
598	567077.352522	3871634.88951	1957449.7174862
599	567126.684363	3871532.15065	20718872.23551
600	567121.951544	3871552.45497	2615007.0097748
601	567229.850558	3871699.9119	2213828.6499342
602	567004.668039	3871701.0715	9001920.6886458
603	567387.858267	3871747.54968	14167748.749534
604	567361.597575	3871747.32334	13260920.72592
605	567374.246518	3871746.03679	2408597.4985275
606	567203.4473	3871655.0258	8626284.9209649
607	567203.99712	3871579.52789	12028583.350815
608	567049.290072	3871664.2504	35282345.831304
609	567616.707281	3871762.34222	95085658.257499
610	567412.505235	3871838.25641	962105.90288176
611	567304.94143	3871746.07631	17922857.781829
612	567202.331475	3871748.15411	18144930.04168
613	567255.149948	3871980.1316	7239761.6402014
614	567275.727672	3871979.93335	7379459.3246133
615	567307.615852	3871980.443	6951698.6857706
616	567323.858751	3871980.78136	6907379.2533696
617	569134.613295	3871820.87274	125842382.55776
618	569433.642321	3871888.24915	56847021.6555682
619	569380.832264	3871887.51188	57787041.14799
620	569047.136687	3872189.85352	2270768.7654
621	569339.029745	3872074.61233	69644861.141216
622	569200.475951	3872055.36774	4602308.7516146
623	569065.959133	3872028.28256	56751804.684528
624	569392.543146	3872164.8616	20423110.81685
625	569425.079105	3872239.55683	10132164.4594781
626	569422.669427	3872345.88378	10229609.186184
627	569134.283807	3872114.62478	35393959.018388
628	569235.184323	3872115.83175	18597813.06539
629	569298.981726	3872117.32695	15141462.671446
630	569298.408506	3872106.12217	15976134.4279464
631	569383.920886	3872220.44774	10741520.5873655
632	569347.33054	3872167.40807	33393492.2778709
633	569425.575002	3872115.03409	15435740.1701755
634	569370.149293	3872114.63354	13676925.1342403
635	569047.490069	3872208.56271	2888728.4234976
636	569064.785008	3872181.0209	19285656.58816
637	569049.624064	3872328.04893	1600692.5349576
638	569046.026743	3872270.7761	2261701.9997928
639	569077.080689	3872257.60836	2344029.877176
640	569084.214645	3872206.82222	2546899.6424112
641	569201.094968	3872129.81147	2960767.8299941
642	569119.401976	3872129.71441	2897366.684153
643	569394.748413	3872090.2083	5153956.0527299
644	569402.405506	3872073.9711	12232259.575475
645	569269.974589	3872132.26047	3301789.7345832
646	569220.943017	3872141.71443	34143224.134152
647	569382.925014	3872292.25831	33096428.6826827
648	569382.708648	3872399.96612	33447570.443316
649	569137.028882	3872105.35881	37315692.89882
650	569236.489869	3872105.89903	18589380.0446216
651	569037.208116	3872376.13047	929325.93531408
652	569063.232822	3872306.15285	20346991.91024
653	569333.432989	3872600.28236	32232745.3516276
654	569339.285825	3872508.13585	38969586.22298
655	569375.106834	3872456.15251	5369222.4634153
656	569122.127529	3872637.48904	16817845.359672
657	569192.72744	3872603.27765	11303323.0155079
658	569227.534563	3872638.75984	8436263.5738496
659	569292.438938	3872639.18996	7601393.8761475
660	569294.373838	3872564.8935	9697519.4700288
661	569386.982589	3872594.79104	10043584.9601175
662	569366.255148	3872562.99673	5078856.2834031
663	569421.042428	3872563.67457	8506778.7375924
664	569388.348049	3872508.62173	17415483.884912
665	569365.043411	3872632.00808	6627838.0407648
666	569421.007567	3872631.67748	11353672.8707184
667	569159.619806	3872564.28523	37217890.480113
668	569033.78649	3872465.20922	6842204.5706267
669	569054.208843	3872611.76417	14525460.8837532
670	569039.407846	3872627.89781	2518255.4539905
671	569070.388869	3872594.34533	2005160.24585079
672	569023.911429	3872509.78708	1618945.85290057
673	569073.057907	3872498.2991	1820562.1195635
674	569072.755954	3872376.68824	1182776.5000935
675	569079.154349	3872455.09144	4273919.270664
676	569080.152924	3872548.77647	2066394.02508825
677	569094.491133	3872549.84001	1590887.15269275
678	569048.315438	3872520.19419	830126.64767175
679	569009.272821	3872572.4201	941980.66576634
680	569124.138833	3872600.30744	9487079.579072
681	569142.115633	3872601.01387	2081402.9398008
682	569408.20924	3872583.04026	4373160.987069
683	569147.649904	3872653.22367	3644709.7683584
684	569052.092032	3872731.98976	24762296.009574
685	569264.147787	3872604.45227	10180934.7331692
686	569262.81345	3872664.61543	7349918.4702174
687	569058.709459	3872465.00197	28232629.74345
688	569097.828748	3872701.11629	1243452.51649125
689	569094.908123	3872701.83343	352928.028422385
690	569067.629533	3872948.85808	2438492.1680924
691	569039.277986	3872941.99605	1626054.54955468
692	569332.291757	3872663.37631	25725978.233649
693	569385.616348	3872663.16723	8347460.841951
694	569191.144813	3872662.68443	7904483.5519408
695	569121.176507	3872747.60503	19214537.77584
696	569122.269776	3872688.58595	17312346.88391
697	569190.27372	3872748.75107	19947621.928481
698	569225.856552	3872747.65035	10109050.0473721
699	569261.979952	3872749.127	18164365.84324
700	569290.904721	3872747.28995	8256798.1258532
701	569291.63893	3872690.7661	7483420.5123222
702	569226.572092	3872690.23475	8989758.5113125
703	569126.600484	3872717.96746	6948316.2873978
704	569331.488148	3872718.27914	30501117.3501202
705	569385.511281	3872718.46247	8702013.2132505
706	569364.773514	3872690.56389	5098701.5415232
707	569418.818179	3872690.43792	8579632.6033265
708	569114.998082	3872699.85431	1210503.16748844
709	569242.856645	3872760.26937	1483056.49434866
710	569231.815548	3872792.15172	2048944.75259404
711	569228.277154	3872789.11543	473357.825374945
712	569118.504405	3872900.43675	41377416.424782
713	569118.308877	3872876.50179	41824182.19041
714	569218.440698	3872899.03082	21586188.8656936
715	569223.44806	3872875.59944	25418458.5685172
716	569141.804128	3872836.11317	7032242.151594
717	569188.198328	3872837.64815	8922369.1949992
718	569262.11196	3872836.25746	8615756.3033165
719	569290.629613	3872808.24997	8484250.250169
720	569225.767556	3872809.12576	10263451.3591104
721	569120.724801	3872807.00772	19319050.157585
722	569051.273719	3872836.61213	9608034.0945744
723	569327.228131	3872977.14837	107132087.758955
724	569399.726752	3872952.80265	2819695.4216772
725	569383.898583	3872776.57595	9597640.270251
726	569363.759982	3872746.80077	5121431.1298914
727	569418.331971	3872745.95012	8378399.8676936
728	569362.444964	3872807.961	5476180.079355
729	569416.957444	3872807.94448	9356730.1623915
730	569382.621318	3872834.74267	8158105.176573
731	569370.674284	3872835.62327	2332123.9971615
732	569328.819198	3872836.2418	30966196.445002
733	569393.823072	3872896.72316	47765429.711692
734	569401.39669	3872873.04395	40731878.6433968
735	569124.745884	3872828.17446	2690975.6027125
736	569289.642914	3872896.96666	24867594.9710592
737	569245.147901	3872712.50757	2083501.77717618
738	569330.228864	3872778.30872	35066832.0715678
739	569139.081201	3872726.04178	2996044.4596432
740	569139.487532	3872696.48848	1278820.4578675
741	569289.789392	3872875.12823	18175452.5747456
742	569203.289981	3872759.92278	1712217.31735712
743	569161.14327	3872728.79801	4054162.793391
744	569032.991996	3872973.57808	2772721.04457348
745	569184.951379	3872979.03404	31876333.92575
746	569249.854016	3872977.95846	28871251.184672
747	569184.037649	3873113.50673	31291852.637944
748	569116.132551	3873180.30599	29147237.157242
749	569217.252189	3873181.24318	13662744.4120598
750	569281.55733	3873181.71121	13847144.3418039
751	569151.150039	3873045.8041	11715493.4967525
752	569249.848916	3873113.74508	23554589.379928
753	569217.755843	3873046.83277	11552214.3984645
754	569283.460328	3873046.90679	13466995.774806
755	569245.778966	3873251.38798	23610575.011164
756	569262.620981	3873232.82975	2135035.4685075
757	569265.023447	3872994.78547	2771518.953115
758	569051.344704	3872977.49663	24286895.196495
759	569119.37711	3872978.14338	16234871.121882
760	569050.674128	3873111.60016	25041226.140486
761	569117.467942	3873112.56833	17975938.727383
762	569085.878992	3873044.17502	12284976.2513437
763	569096.089354	3872989.88543	2573412.57839925
764	569133.976875	3873002.5722	1755072.00505098
765	569382.525249	3872977.73154	28605457.013892
766	569325.216678	3873115.3201	104283997.679694
767	569380.997878	3873115.59082	27279928.563158
768	569402.990778	3873131.4885	4614385.899255
769	569391.538066	3873047.93902	21226612.3914
770	569391.177286	3873182.4189	25508621.63835
771	569323.329124	3873253.18823	113851019.19996
772	569396.097776	3873248.72149	3546410.5320048
773	569068.074813	3872981.96803	4077838.9289066
774	569407.045311	3873255.68981	1575340.78486012
775	569166.469875	3872971.3329	4157230.8897436
776	569092.184266	3873468.28031	3093841.6693338
777	569182.646154	3873250.65552	31972241.8188
778	569113.406466	3873450.38907	25690982.59208
779	569243.192511	3873451.7752	28740186.007896
780	569177.914449	3873517.38819	33551437.391526
781	569179.63763	3873387.95832	29907188.004648
782	569114.897825	3873321.33679	30026288.66293
783	569048.818497	3873249.21996	25206087.419089
784	569047.856425	3873385.83214	28403655.224022
785	569020.039873	3873538.87183	5147283.2988962
786	569346.270334	3873270.43314	3533955.6344537
787	569396.688722	3873229.49541	7126529.8763714
788	569355.580951	3873251.64743	33358789.92258
789	569321.566357	3873389.67206	104473124.493848
790	569389.898399	3873384.5346	18425402.739499
791	569390.372759	3873453.88324	29739391.53479
792	569369.028335	3873512.24976	3013842.4392884
793	569382.550673	3873522.75443	22864462.080064
794	569009.206475	3873418.48643	1528036.57756659
795	569026.293929	3873417.97389	3281508.21400549
796	569246.82567	3873323.48569	30489015.895974
797	569393.511122	3873326.82116	29169483.141072
798	569112.082828	3873357.93645	7529756.9348019
799	569117.396648	3873415.90261	7208364.070095
800	569110.701786	3873581.20009	30214585.002241
801	569153.286055	3873715.57689	32452238.598262
802	569245.677327	3873587.06644	34174162.512882
803	569174.571679	3873789.44526	51772862.72496
804	569316.697325	3873788.53999	219962712.88649
805	569317.669507	3873676.67982	72551044.73728
806	569385.241604	3873719.02725	205184513.81925
807	569385.730162	3873708.14885	203322312.92275
808	569046.050993	3873514.21753	33120783.618399
809	569133.216544	3873789.04762	24420300.581876
810	569042.242219	3873757.77388	20584286.8483564
811	569043.824379	3873643.37676	31451862.93808
812	569087.463001	3873716.87902	64641146.9352915
813	569319.807616	3873517.83669	113731782.663744
814	569388.911409	3873585.38985	32725954.391088
815	569238.269565	3873855.52878	49979379.717336
816	569122.614899	3873693.90165	2471415.0283602
817	569203.247568	3873714.91983	53184062.17201
818	569268.938247	3873714.27031	123761368.632222
819	569180.102203	3873665.66703	30422459.30528
820	569181.473041	3873607.17963	14006197.360476
821	569318.430327	3873615.92322	64388586.1181811
822	569086.866297	3873740.49242	3107484.687378
823	569083.93993	3873752.0066	2969723.871324
824	569836.038633	3871309.89141	9616859.3609583
825	569754.073762	3871438.74752	31341536.038218
826	569762.519823	3871671.42018	1801823.77422969
827	569765.37223	3871611.32497	3675707.4582331
828	569578.18861	3871751.71319	3572299.58711918
829	569731.316557	3871601.11241	1357600.14055008
830	569686.00824	3871629.00455	8117768.9454174
831	569691.790584	3871584.94774	12578664.09044
832	569554.613534	3871584.89825	21092801.125176
833	569610.260578	3871785.2914	6780882.129406
834	569635.141025	3871720.65092	519245.71384632
835	569839.727116	3871669.09959	8843274.0145503
836	569596.468248	3871750.33853	3584764.1472032
837	569532.181035	3871732.60146	13016772.040087
838	569745.525031	3871621.32343	1857368.58179835
839	569835.602123	3871771.26005	9594553.7772912
840	569663.110015	3872066.93906	2387976.1177527
841	569601.409777	3871798.31066	23703688.951121
842	569465.077057	3871790.23085	21934237.492541
843	569759.917507	3871744.08026	3643322.09055296
844	569757.893094	3871809.27576	5462377.46406764
845	569647.470244	3871894.73724	10386293.913168
846	569714.589782	3871894.4243	8595800.239168
847	569766.838697	3871819.53559	3646864.07201632
848	569663.71547	3872047.77397	6096823.27385184
849	569646.06638	3871956.6816	3437167.23084258
850	569708.695188	3871967.26628	3225127.57381035
851	569799.637344	3871928.68231	4857345.74436028
852	569464.792565	3871864.72953	8105077.567774
853	569459.706746	3871930.55081	17305868.4660708
854	569516.804538	3872041.29759	10889790.8699274
855	569536.652448	3871866.46481	3247181.4936358
856	569532.385734	3871845.6719	14144541.415344
857	569530.670278	3871894.13629	48516799.529757
858	569582.120706	3871781.57619	2217986.41012438
859	569700.503271	3871943.98513	2529386.35813808
860	569774.574415	3871888.91625	2414241.2848659
861	569757.12973	3871867.08881	2368797.11903292
862	569853.364204	3871883.74658	8331746.8574912
863	569539.01848	3871929.53177	14593513.678208
864	569475.623221	3871931.39615	1647045.672576
865	569649.719577	3871975.65049	1722849.16041144
866	569674.35358	3871979.27827	188362.303074714
867	569437.262836	3871779.97596	10080428.971648
868	569651.803857	3871844.73814	6848173.7136736
869	569434.920078	3872030.03006	2896251.84177966
870	569804.132748	3871811.57278	374529.90026392
871	569725.650358	3871989.4878	593879.755197
872	569731.598032	3872044.91394	267042.73703679
873	569729.263703	3872045.61627	2322324.5954337
874	569630.825149	3871986.62225	1516425.90897915
875	569649.683037	3872026.11243	2318862.22970626
876	569672.555972	3872026.90377	2367677.64783312
877	569694.70583	3872026.11858	2453323.5359815
878	569678.245023	3872001.63867	8304072.1108646
879	569824.077312	3871794.32148	1066283.0428068
880	569832.21864	3871814.36337	4499945.28782955
881	569823.386278	3871831.46633	1550873.97019035
882	569812.128927	3871816.65815	3778626.26594115
883	569710.903639	3871852.22715	4749771.4249734
884	569792.020909	3871866.58017	1987381.96061886
885	569838.065457	3871851.59988	8874281.876261
886	569459.792987	3872069.29571	18093706.5130052
887	569459.615007	3872003.66532	21602390.088422
888	569608.910133	3872005.89276	36501241.459704
889	569745.543661	3871987.97262	31614728.484651
890	569702.054079	3872003.97966	13811329.0171216
891	569526.923269	3872074.15249	7367119.6410882
892	569570.467894	3872074.38478	6987076.5082434
893	569493.444388	3872240.10578	10774737.0246087
894	569458.413677	3872180.59845	18983343.79332
895	569457.32465	3872293.07232	16782801.325962
896	569492.095868	3872346.76938	10700849.4801662
897	569633.623136	3872244.17285	32002894.47985
898	569530.884837	3872181.58354	19501300.170352
899	569607.649066	3872184.31142	17794597.717613
900	569673.026344	3872185.36615	17496498.144
901	569533.882345	3872116.8631	34356790.94568
902	569811.475343	3872137.36548	3477887.7577287
903	569804.476452	3872298.22545	1405789.1534124
904	569671.124121	3872117.69565	27518526.21696
905	569808.952439	3872118.01012	20390027.906374
906	569744.780107	3872180.65065	25178176.33611
907	569737.393845	3872135.05667	5038312.933962
908	569749.585904	3872095.72142	5685580.0062355
909	569736.748	3872099.9342	4330837.1761152
910	569689.160909	3872083.04914	715697.288799
911	569687.655661	3872094.59638	714197.962164
912	569778.433251	3872222.63137	1163180.71505984
913	569799.151241	3872073.89673	1023261.37123056
914	569802.716238	3872091.62128	934438.99543104
915	569792.178821	3872186.21816	14088970.954564
916	569771.997163	3872244.34553	4128553.4750372
917	569776.898666	3872416.78093	1099671.3693511
918	569436.366447	3872586.7423	2233322.81837532
919	569399.701345	3872452.17012	2355539.0925325
920	569429.369672	3872452.66929	8029973.4909975
921	569456.184781	3872399.86376	16751783.902262
922	569742.709751	3872351.04175	39739727.37579
923	569528.993895	3872347.75254	35745443.778772
924	569791.213849	3872314.43505	15861738.5502
925	569488.998402	3872652.19418	9617393.1920598
926	569557.955133	3872652.85464	9228883.4872356
927	569657.806188	3872639.49407	3135508.723386
928	569453.935321	3872593.25315	9164361.2439885
929	569454.869927	3872509.13255	17332966.546092
930	569488.177737	3872623.81019	11445875.4570933
931	569558.395462	3872622.08819	11162332.4917467
932	569629.089503	3872620.82444	11980959.6413256
933	569694.616406	3872605.79404	8966292.278966
934	569750.280664	3872580.82397	8393349.3261462
935	569659.382229	3872511.3127	13044221.084424
936	569709.237267	3872524.61718	10776607.2392071
937	569736.467228	3872502.55467	5289521.4905701
938	569710.837459	3872559.55747	6816618.803016
939	569658.861603	3872591.12525	5681847.98916
940	569754.361844	3872490.27375	11082848.114322
941	569813.489928	3872522.00918	8999715.5435692
942	569803.266645	3872382.95303	10916906.400528
943	569471.649817	3872494.95246	1989206.08176978
944	569470.579152	3872478.61998	1786647.25095768
945	569471.060335	3872550.51758	1477559.50631289
946	569489.843473	3872563.29291	9954435.2823762
947	569524.287099	3872591.66509	8478650.7800442
948	569540.245104	3872597.5222	1935559.5445665
949	569592.366157	3872592.00082	7718157.4233764
950	569591.981217	3872564.3178	19129592.7657
951	569525.254602	3872509.7016	16928672.752252
952	569539.77208	3872536.37875	1741721.07189186
953	569578.913578	3872551.00487	1524805.21233117
954	569575.091242	3872528.79632	2770882.45389648
955	569593.331383	3872510.0686	15849172.784368
956	569680.489402	3872471.53628	2883250.872468
957	569716.003792	3872479.83297	4060874.19108
958	569470.060241	3872420.51896	1626613.93690551
959	569438.834627	3872545.84085	1884069.957267
960	569436.819563	3872493.83259	2240085.25206
961	569466.791101	3872665.61938	2163421.9599773
962	569509.652911	3872578.4995	3220085.5439508
963	569490.594897	3872453.45355	11236875.3648725
964	569780.185165	3872555.48462	10908141.6322823
965	569806.240064	3872617.1458	10922963.3680123
966	569689.571897	3872662.17847	12157863.6844056
967	569552.201229	3872666.05822	1853320.02047544
968	569806.523151	3872451.83017	2778654.1736604
969	569722.513106	3872502.01594	1525195.17014506
970	569630.162337	3872653.71038	8716420.3356015
971	569523.008705	3872702.1512	24249383.446695
972	569630.084168	3872453.36812	32475188.899458
973	569771.288086	3872457.12257	3592755.7353373
974	569789.567917	3872451.93364	15802678.285436
975	569471.426969	3872778.68739	3319292.7423285
976	569803.714468	3872957.97349	2021213.5219012
977	569537.511901	3872700.66001	2142912.9035433
978	569436.221971	3872671.93206	2113807.954419
979	569604.806336	3872967.88066	1750225.71094421
980	569504.436472	3872951.8252	2428849.3468932
981	569453.305728	3872661.25035	10008695.8054608
982	569591.49873	3872677.26193	15854005.82454
983	569762.367025	3872677.49982	14267576.12319
984	569740.462013	3872637.78822	9514748.6712185
985	569452.746432	3872718.82039	8715031.6752072
986	569727.751959	3872738.06246	11660848.6928776
987	569537.940722	3872714.77465	1847543.93664078
988	569640.607862	3872948.71548	2810624.1847815
989	569540.940736	3872959.75434	2470056.2408259
990	569452.313782	3872776.05115	9988108.9955808
991	569504.098365	3872777.63352	3424564.7075248
992	569556.138758	3872777.47191	7260158.4353766
993	569589.813126	3872792.01196	18956131.419258
994	569763.891449	3872809.53471	11759955.05571
995	569471.344812	3872758.028	2372664.19725216
996	569499.331198	3872765.53633	1038428.69489352
997	569702.09841	3872743.67675	3526683.58089605
998	569722.824495	3872764.62744	2001624.0487742
999	569760.577489	3872745.58556	3466625.00852795
1000	569452.075626	3872833.63927	8068484.163096
1001	569521.607178	3872894.65273	53478741.684264
1002	569520.817185	3872869.62783	53037560.814966
1003	569431.148762	3872951.68635	5237249.852399
1004	569501.328122	3872923.82112	2513402.4021435
1005	569506.084788	3872692.09816	2448681.97035014
1006	569507.167185	3872694.4066	351988.317226098
1007	569435.513585	3872703.96351	2629927.98907524
1008	569470.120035	3872674.48574	3242769.167055
1009	569469.424636	3872704.08371	1985911.81521264
1010	569695.82408	3872916.07007	2679200.94252224
1011	569670.532486	3872933.13914	1865150.22032442
1012	569509.469699	3872732.46915	1585541.69270532
1013	569657.883434	3872889.12993	49334235.602575
1014	569820.86534	3872879.39188	74504087.043204
1015	569659.340033	3872864.20626	51465550.384325
1016	569819.7072	3872856.20044	63350194.881292
1017	569521.838583	3872817.66036	12584150.6317428
1018	569743.414427	3873150.62906	854692.43556284
1019	569732.874994	3873149.94763	1746000.63537964
1020	569735.269394	3873247.21634	2562203.83870713
1021	569672.142231	3872994.77149	2164285.39368858
1022	569504.478631	3872987.06805	2583068.16247596
1023	569450.442198	3872976.6927	32646835.18872
1024	569522.883903	3872977.23257	25047244.6632
1025	569592.179329	3872976.66046	27410607.460957
1026	569657.003588	3872976.05944	28183908.778384
1027	569721.851235	3872974.12101	28618598.893873
1028	569787.682996	3872971.45331	30405492.500488
1029	569786.875749	3873195.7311	28043463.708546
1030	569448.552798	3873116.52229	32183378.468054
1031	569523.669773	3873084.13919	17238323.867846
1032	569590.475692	3873121.07321	25712167.39923
1033	569657.134479	3873122.42876	25447340.518783
1034	569719.952525	3873123.0023	26124037.78686
1035	569787.380552	3873123.92151	27387669.619336
1036	569753.537526	3873051.94631	11289950.0289576
1037	569476.324271	3873119.25495	6649024.3520378
1038	569473.951758	3873237.20906	3930753.4353634
1039	569503.319288	3873000.17798	2737023.42054006
1040	569541.288819	3873012.10591	2537133.65134956
1041	569540.352229	3872985.32875	2425024.93255974
1042	569703.647028	3873237.73274	2077201.07286419
1043	569766.649661	3873077.07613	2995458.52229352
1044	569614.735349	3873063.80718	1731648.44639968
1045	569571.053881	3873146.43888	2898172.29256134
1046	569674.243139	3872981.57621	2435232.53282711
1047	569521.296566	3873050.64006	27567233.958523
1048	569655.949979	3873052.4564	22898084.388488
1049	569521.80021	3873188.3282	29714117.694261
1050	569673.625802	3873090.31815	2374768.56235765
1051	569633.053444	3873065.91841	1734873.34954633
1052	569654.313954	3873192.34969	26745004.079754
1053	569431.105358	3873233.44746	5213922.8223168
1054	569578.169432	3872992.21435	2000093.38911202
1055	569540.239652	3873271.13994	2663100.4909208
1056	569547.955888	3873267.31834	1336062.04504136
1057	569607.742619	3873236.27488	2698535.31786225
1058	569606.120571	3873208.21516	2374889.47772056
1059	569673.06739	3873212.10012	2995695.61096104
1060	569590.562904	3873201.7042	3008241.8451558
1061	569588.45669	3873259.85974	20037005.279082
1062	569643.352484	3873207.7233	2095043.25424152
1063	569511.915624	3873261.28012	3525457.0938534
1064	569727.374399	3873278.73066	1303092.07176843
1065	569736.963822	3873277.67567	1433213.78946506
1066	569640.589626	3873112.83	2397308.33325339
1067	569637.542313	3873115.20944	414884.822936535
1068	569474.431931	3873219.19199	4025665.8471612
1069	569478.187614	3873147.90483	4884941.49231522
1070	569704.305409	3872980.20159	2499358.3937759
1071	569802.042405	3873154.02356	1964955.399534
1072	569452.305813	3873253.17097	33622840.179916
1073	569603.850062	3873132.39112	1871380.7814809
1074	569853.113234	3873054.71952	19921355.945242
1075	569470.561712	3872974.61924	3344939.2539876
1076	569771.815081	3873362.02815	2277910.90560081
1077	569473.971964	3873400.2619	4511935.5855841
1078	569717.696294	3873256.05218	23008546.962126
1079	569785.666162	3873257.19712	23653373.452524
1080	569805.339497	3873282.49073	4115014.0166272
1081	569581.5507	3873457.81364	66214255.725202
1082	569681.530755	3873535.77003	12794511.1629186
1083	569618.058646	3873389.71483	32502076.44075
1084	569667.093085	3873389.7457	21901847.0569182
1085	569715.379334	3873391.66367	31436130.35016
1086	569785.776348	3873393.57221	29780073.468248
1087	569496.465202	3873328.97923	21657540.0693263
1088	569651.419854	3873317.20389	32418306.890919
1089	569476.391079	3873420.20422	5050505.102364
1090	569430.728052	3873400.53937	3667462.5902271
1091	569450.431961	3873393.0557	31398968.199312
1092	569614.077878	3873504.93794	5114525.5013399
1093	569605.545116	3873526.73881	3763933.2946488
1094	569604.175933	3873549.4675	3182685.8156086
1095	569570.284162	3873566.19047	4055102.5499448
1096	569728.191231	3873555.29435	2918096.4048264
1097	569729.382942	3873538.15764	3144456.1752156
1098	569771.377324	3873535.10512	3733357.85577664
1099	569771.314022	3873502.03927	4636000.1503872
1100	569772.934381	3873302.3326	1714898.27988512
1101	569750.459831	3873460.9776	16389500.137442
1102	569786.45667	3873463.11811	1981578.5800794
1103	569760.93097	3873381.47491	1154199.05570379
1104	569772.160515	3873381.37614	2135684.10330165
1105	569658.889908	3873501.32792	5524954.900034
1106	569747.234806	3873572.16141	3311891.57768189
1107	569809.69281	3873380.61652	4004711.92180854
1108	569525.214943	3873257.16517	24022681.327512
1109	569655.582008	3873253.04179	22286062.470165
1110	569508.065008	3873269.37571	2442199.14663858
1111	569555.534346	3873316.33184	15360766.3335304
1112	569500.5026	3873348.40656	2882717.9471524
1113	569527.047127	3873350.94496	3821977.4347779
1114	569507.078671	3873289.4038	2516173.62044062
1115	569569.576647	3873289.98003	2767100.40488225
1116	569569.807203	3873268.80743	2814040.1475843
1117	569427.964526	3873548.06331	4157453.8669349
1118	569568.485859	3873508.57949	3282260.8187589
1119	569792.647214	3873525.69907	30386399.29974
1120	569430.080612	3873420.57419	3857325.5918816
1121	569787.451764	3873323.03824	34748879.310586
1122	569821.471426	3873462.72114	15808440.5860768
1123	569666.38568	3873565.01184	2818813.3437476
1124	569753.277743	3873724.4744	130228216.67856
1125	569754.150403	3873714.7421	121348382.338716
1126	569710.458469	3873795.15019	49136142.117452
1127	569646.970061	3873794.80274	52031668.93695
1128	569583.167108	3873794.2533	57992976.080582
1129	569516.0274	3873863.12035	58153750.759892
1130	569584.776234	3873648.69712	44067250.419064
1131	569648.735227	3873648.98901	33009644.796426
1132	569711.567587	3873651.02279	32817533.00832
1133	569680.09523	3873723.86633	89032118.432026
1134	569678.830587	3873713.62899	86706584.212902
1135	569515.965576	3873710.54358	210821284.46376
1136	569615.320509	3873712.51715	90308551.173968
1137	569486.975149	3873638.86564	7427726.6581152
1138	569569.268448	3873631.28236	2842184.2953821
1139	569492.74467	3873611.12433	3947871.59114628
1140	569498.785968	3873627.17077	1986052.51551567
1141	569496.152917	3873626.78102	476346.576494964
1142	569677.582048	3873608.74519	3211743.37583372
1143	569673.300587	3873620.03315	766490.610751268
1144	569447.188511	3873791.84454	64744140.753088
1145	569586.397222	3873523.65835	30878242.850744
1146	569649.532947	3873524.24869	32350646.69252
1147	569680.861366	3873576.13284	3633907.9973812
1148	569712.829987	3873525.42642	33213882.074736
1149	569448.660624	3873520.35781	37533145.956565
1150	569648.517107	3873589.57451	29052154.372954
1151	569518.521405	3873587.26996	33127845.012013
1152	569637.265913	3873607.85316	3174981.71279536
1153	569430.373931	3873635.70547	4315264.33251
1154	569448.355043	3873644.39002	45307511.286392
1155	569552.636613	3873640.35822	6563588.514948
1156	569752.832026	3873591.23968	17936667.7796592
1157	569517.786743	3873721.05242	222485746.95113
1158	569618.436224	3873722.66887	95565972.034536
1159	569982.233898	3871436.49664	9446046.916152
1160	569981.349625	3871317.69463	7257451.512694
1161	569989.796749	3871412.59051	2640951.9104661
1162	569991.071527	3871352.37791	3855801.55735089
1163	569984.278904	3871387.71393	8441095.990341
1164	569905.12979	3871627.51519	8244001.0780352
1165	570000.262334	3871546.59292	3223215.6765764
1166	569959.526177	3871519.66436	7572452.0892872
1167	570059.721843	3871426.67386	13160317.994468
1168	569880.79356	3871806.40279	5346165.182098
1169	569967.372168	3871563.95819	1845750.21881367
1170	569832.187143	3872043.38665	2072385.05345676
1171	569792.930444	3871983.4316	979751.21788719
1172	569818.321263	3872019.63628	9917001.1796814
1173	569788.40108	3872008.76136	3614962.16128257
1174	569786.392997	3872028.40883	3283253.73962145
1175	569870.321983	3871976.93694	5030434.78273416
1176	569847.759619	3872004.62027	14523180.041653
1177	569913.869271	3871796.77955	10813504.2204992
1178	569843.36357	3872026.01454	1835865.57080072
1179	569863.295753	3871930.67082	5554495.44324796
1180	569947.075754	3871972.3946	3416045.3934512
1181	569961.078762	3871875.52107	5653736.41994524
1182	569891.531897	3872036.81473	7965931.0373124
1183	569894.994614	3872054.17898	2020606.58229492
1184	569872.342524	3872037.95057	1125488.97034692
1185	569915.919204	3871926.88599	6398629.37659442
1186	569821.901889	3871813.49591	514186.90950492
1187	569914.81495	3872045.29146	9708107.6257954
1188	569978.097894	3872042.78329	9378265.3557936
1189	569907.926182	3872237.45195	8068968.9549407
1190	569912.689649	3872184.07881	12452211.976582
1191	569822.109385	3872204.8305	3679495.1501124
1192	569902.156097	3872207.94829	845185.47183845
1193	569898.944644	3872184.63913	1371756.23722325
1194	569920.092181	3872122.54013	21397193.34079
1195	569882.263375	3872086.83478	891543.27654028
1196	569826.531982	3872311.08622	1295817.47088399
1197	569840.15714	3872311.14463	1388887.22666556
1198	569844.208146	3872306.84769	445671.23210433
1199	569845.092403	3872315.47975	439302.834448596
1200	569958.966165	3872208.11776	1002435.37219382
1201	569957.612855	3872230.57572	754889.41367056
1202	569950.196602	3872087.90232	2733932.41524468
1203	569821.129676	3872168.57906	2722229.08091616
1204	569947.98524	3872256.55592	28958362.381143
1205	569883.945256	3872188.07804	806977.52295524
1206	569876.756622	3872189.96349	705852.61892354
1207	569947.568989	3872074.68813	3434522.22285296
1208	569901.599359	3872073.06647	1000678.8624272
1209	569885.652226	3872470.3684	978126.8944783
1210	569876.005989	3872470.46374	943183.7186702
1211	569855.717735	3872256.26391	28598886.38217
1212	569866.942802	3872256.21059	27986322.907977
1213	569911.028647	3872309.74817	16283979.378468
1214	569854.775883	3872634.20822	6494495.3094602
1215	569857.390998	3872582.04706	12658453.257653
1216	569910.687109	3872550.70382	5948461.462781
1217	569940.261632	3872562.58151	8949872.733123
1218	569967.627095	3872563.30494	9444773.341647
1219	570000.996057	3872560.039	9003770.0554152
1220	569978.63812	3872608.4234	5254806.54710886
1221	569946.821989	3872611.49106	10131826.5792849
1222	569901.926611	3872631.3141	5160029.530645
1223	569867.559539	3872571.25496	9888920.1553257
1224	569982.663541	3872419.86543	7381545.9066385
1225	569851.807893	3872454.70598	15513428.73851
1226	569864.598778	3872453.92622	14602249.947868
1227	569830.777649	3872416.00392	6380433.9540252
1228	569923.112811	3872383.66908	13293741.82524
1229	569878.812515	3872444.81944	1186390.0808193
1230	569949.149093	3872485.67337	6060006.3679533
1231	569976.488235	3872485.71419	5833439.105628
1232	569950.19205	3872430.88017	1034323.17936045
1233	569944.016927	3872431.20235	622837.81669745
1234	569950.110701	3872454.6145	7848859.7462034
1235	569936.85982	3872420.7816	6951637.4994652
1236	569930.345464	3872518.30989	13384885.87212
1237	569909.530411	3872452.3926	14991410.302188
1238	569898.643716	3872641.69519	4458033.702012
1239	569899.029703	3872597.54475	1868424.9856857
1240	569963.526113	3872650.88683	2396559.13985968
1241	569993.708281	3872484.95673	3672581.67913712
1242	569980.27324	3872678.84135	3159799.49735605
1243	569953.880949	3872692.96621	11867221.988719
1244	570014.147042	3872685.22384	18962333.5701075
1245	569866.210945	3872739.55321	47840312.135416
1246	569898.608317	3872669.9077	3676870.0215624
1247	569916.812667	3872713.45528	23717045.616938
1248	569989.922848	3872724.6303	23065703.877137
1249	569925.888832	3872693.72334	3997049.6859488
1250	570012.791377	3872948.78235	1672139.94345
1251	569932.114513	3872793.87127	17492130.831285
1252	569935.78621	3872762.2931	4699211.3695583
1253	569923.030066	3872752.80372	4760119.11027
1254	570004.458668	3872777.9132	10168636.645318
1255	569870.032289	3872957.08409	2388545.17695695
1256	569973.857705	3872863.43472	14551219.69304
1257	570015.048857	3872856.88206	7545827.0366048
1258	569962.708925	3872839.79888	14797867.5038856
1259	570026.224239	3872891.17626	7616664.69765
1260	570042.508357	3872976.62485	7694999.172642
1261	570049.237175	3872954.01214	50475457.046538
1262	570015.757665	3872832.33625	13149437.7718907
1263	569936.649011	3872887.91792	7945256.9464128
1264	569971.679769	3872972.74511	65339061.042248
1265	569950.249503	3872886.46568	7147278.7343272
1266	569818.815969	3873065.93249	1336362.72914208
1267	570025.221044	3872976.40417	3041169.89961012
1268	570137.713385	3873210.43494	3011324.9247775
1269	570027.992121	3873229.30491	1994720.03594704
1270	570021.409816	3873238.58494	928433.01650688
1271	570032.744695	3873233.06569	663775.466979968
1272	569840.999023	3873258.836	2355062.80485632
1273	569875.340808	3873098.97978	3251311.60723755
1274	569901.252517	3873029.02896	2342922.62145872
1275	569842.675208	3872985.61158	1273124.66609585
1276	569852.640004	3872971.94129	31001987.07168
1277	569918.625021	3872968.60808	32639907.728832
1278	569997.049646	3872940.46258	25379855.323312
1279	570010.630896	3873199.8804	10630479.5165286
1280	569986.585741	3873132.2742	37276586.79672
1281	570131.943989	3873189.6195	6946650.2591759
1282	569854.85631	3873124.97603	26683610.964122
1283	569919.912489	3873126.7361	27329976.269442
1284	569935.954546	3873153.90515	5824842.6298776
1285	569953.910485	3873055.73925	10910505.7937224
1286	570021.278422	3873124.87535	65004203.96946
1287	569888.623649	3873197.75202	12658548.2514633
1288	569951.438625	3873198.98817	11716145.3559744
1289	569870.356755	3873265.9162	2431340.4021333
1290	569888.970732	3873217.09476	2789681.59746064
1291	569935.729286	3873246.15936	2197112.04761168
1292	569906.420132	3873172.71068	1844037.93906113
1293	569905.22985	3873151.24406	2063876.43081058
1294	569840.039855	3873000.27582	1690174.31548092
1295	569812.986027	3873043.51593	1144091.64598062
1296	570071.779758	3873262.77869	59898690.064961
1297	570105.808912	3873262.64602	1331849.09441036
1298	570095.955504	3873266.69797	1514904.6207366
1299	570092.410486	3873079.13004	3372211.1636829
1300	570094.65661	3873095.0138	794304.52152996
1301	570087.251971	3873097.0515	1714873.8228756
1302	569829.594593	3873146.45263	2359335.21590445
1303	569840.640776	3873136.7885	1841889.9972051
1304	570113.318537	3873256.09892	19570629.997982
1305	570115.095671	3873255.671	18632143.271434
1306	570056.182945	3873117.67779	20809846.1424
1307	570058.173098	3873117.52317	19593733.638334
1308	570039.357367	3873245.8562	12163122.8275671
1309	570072.069806	3873192.19793	6589155.7161317
1310	570093.635156	3873191.27038	2827216.3204243
1311	570077.834396	3873121.60669	41573791.024328
1312	569817.275008	3873435.18553	9952352.18728
1313	569829.386524	3873425.28713	4705733.09416
1314	569838.405793	3873295.60537	2836463.5213824
1315	569803.458788	3873507.40966	1865656.97908096
1316	569799.234087	3873407.33904	2005708.72977759
1317	569804.932198	3873363.56934	3073785.88158579
1318	569980.192035	3873262.28733	35154455.569131
1319	570132.527554	3873250.08294	31200138.354462
1320	569857.401927	3873258.15839	23641732.762438
1321	569920.61951	3873260.68803	24270720.230088
1322	569951.475009	3873462.47772	11030123.3864457
1323	569858.145085	3873395.54353	30802548.117188
1324	569923.212795	3873396.19803	30642424.955642
1325	569978.866336	3873396.59356	49124652.875904
1326	570021.685983	3873505.55432	19995833.648682
1327	569822.398474	3873577.35371	2254706.7976692
1328	569874.193603	3873559.36611	2748665.3300178
1329	569890.888769	3873574.24599	2813666.93854851
1330	569907.897525	3873515.59612	3454113.13828
1331	569884.900995	3873478.55111	3805749.4340172
1332	569899.755035	3873480.21125	3023293.63554323
1333	569960.367282	3873491.50298	2673497.03778
1334	570035.60026	3873334.46821	28516622.724189
1335	570099.626841	3873407.88145	4333832.8892515
1336	570126.627975	3873396.30344	71794534.467584
1337	570175.494915	3873297.21899	5780429.4219057
1338	570176.597484	3873310.75164	2808417.5578218
1339	570104.491489	3873487.45826	24029359.3586039
1340	570064.210822	3873504.54662	1384615.21261678
1341	570191.431645	3873554.77912	17126586.0647838
1342	570164.916732	3873491.84459	58223124.811747
1343	569900.309434	3873575.98383	2428132.99267913
1344	570073.527238	3873358.23107	3669778.08584244
1345	570208.674573	3873489.76326	27547133.542599
1346	570211.000208	3873491.13349	26857309.704192
1347	570157.659272	3873366.12163	19994554.319194
1348	570159.454342	3873365.54809	18878144.625084
1349	570049.981127	3873303.47903	7585840.1335288
1350	570122.638377	3873319.53503	5281844.634033
1351	570144.552358	3873310.27577	1963786.3766752
1352	570167.068645	3873428.45137	7358024.207182
1353	570188.993301	3873419.28159	3014301.4629975
1354	569917.969164	3873325.50631	29480648.38174
1355	569891.557607	3873462.1685	14710497.154002
1356	569999.255987	3873281.35035	2241806.94439808
1357	570060.512647	3873747.87829	4006465.499298
1358	569795.710032	3873651.50429	32465928.9612
1359	570152.650199	3873762.94205	13724683.0288256
1360	569927.206249	3873799.19914	47582110.626165
1361	569860.679411	3873798.70451	50894213.355484
1362	569795.761425	3873797.77479	48852739.38984
1363	570004.547734	3873747.3025	18910762.850938
1364	569858.839447	3873652.32063	31811772.856326
1365	569927.032842	3873652.36711	33080555.1494
1366	569829.046792	3873726.61436	96778921.900256
1367	569826.270521	3873716.70405	83520840.082728
1368	569894.518059	3873727.99156	104109227.1408
1369	569893.618509	3873718.07879	98652872.781102
1370	569950.250617	3873728.49282	68263049.276667
1371	569950.312568	3873718.8083	66928083.544042
1372	569990.638237	3873729.94325	40264483.790432
1373	570033.74586	3873730.88022	99547733.159155
1374	570175.069722	3873737.73585	90944190.559326
1375	569976.349489	3873685.07531	34498416.40716
1376	569976.957015	3873623.08562	28051949.7507564
1377	570006.704103	3873719.36625	92878982.395517
1378	570059.320159	3873721.79276	92813121.028335
1379	570113.525645	3873724.43345	107618716.198545
1380	570084.373447	3873733.04544	85203793.7556
1381	570130.322437	3873734.90687	89988840.415968
1382	570168.914656	3873726.88901	111333816.18765
1383	570124.576378	3873817.97862	25239234.2013532
1384	569974.897575	3873753.46616	30142846.3809144
1385	570003.93002	3873776.70044	25488777.4722364
1386	569858.0846	3873526.52705	30935743.421829
1387	569926.645158	3873526.0139	30437890.49505
1388	569977.519221	3873526.11707	48717070.309665
1389	569892.826646	3873590.39748	15134491.3762283
1390	569951.166936	3873589.65468	10766412.427826
1391	569843.699723	3873676.81582	3293865.0449308
1392	569974.637122	3873792.21652	29943648.5900776
1393	570127.512633	3873781.94519	13815009.197122
1394	570031.492518	3873758.79922	16082953.1537079
1395	569871.889563	3873664.35961	2164833.6983862
1396	569825.997606	3873590.71472	14325064.4205396
1397	570078.782763	3873792.40135	17565001.2863919
1398	570176.972211	3873359.47527	30084297.883776
1399	570197.686633	3873366.73287	3083554.1433456
1400	570251.574919	3873519.12297	66004590.769326
1401	570227.084982	3873557.7153	9670454.9680503
1402	570201.485435	3873592.92659	36717592.5757151
1403	570208.462749	3873543.54353	8270218.1286332
1404	570219.586633	3873409.52141	5549056.341552
1405	570259.954629	3873565.78624	6429412.1173932
1406	570308.826691	3873572.66222	2883501.9312669
1407	570291.171502	3873812.27903	9540584.4627197
1408	570272.118401	3873792.96193	11735162.2513398
1409	570293.679612	3873773.18396	16641369.8756016
1410	570311.023974	3873756.93192	10632618.603159
1411	570224.549455	3873737.85917	88030901.2932
1412	570271.250667	3873739.47695	68110243.06704
1413	570251.71995	3873636.67398	9630995.434417
1414	570271.680133	3873657.26794	9839550.633867
1415	570286.370174	3873672.61487	11210434.287876
1416	570293.848103	3873708.24356	14640981.3940032
1417	570310.014384	3873701.21626	30285679.4028045
1418	570226.64493	3873729.34469	80079615.334773
1419	570271.329209	3873730.93362	65557647.07216
1420	570332.107297	3873741.1555	51656379.0974
1421	570309.439813	3873660.39351	12097728.8585216
1422	570310.217807	3873636.21321	12696343.7238784
1423	570272.098381	3873762.55525	10124399.398481
1424	570201.097304	3873684.88002	76462323.131976
1425	570253.701781	3873615.52264	20931120.3610705
1426	570309.875735	3873866.11163	34144097.5460672
1427	570233.344659	3873829.92626	15197320.3236504
1428	570258.082764	3873584.03388	819559.525641934
1429	570334.142783	3873669.85992	44138743.955764
1430	570290.953703	3873581.10772	9142423.2447176
1431	570286.044887	3873633.2111	10713382.4175245
1432	570201.301583	3873769.97961	56393665.270976
1433	570202.074262	3873637.17113	41345793.426504
1434	570337.632647	3873732.90252	65921131.43268
1435	570234.166975	3873659.79125	15288470.1284625
1436	570194.589318	3873861.26386	108866643.41564
1437	570228.710776	3873898.21539	16901059.6260255
1438	567040.747131	3871422.48637	41269412.39047
1439	566986.124032	3871620.65799	16492201.649679
1440	566943.834041	3871493.68588	5274174.55094
1441	566982.350038	3871670.32421	2173540.466628
1442	567347.429166	3871981.10811	7323760.9636956
1443	567370.331606	3871981.13791	7339067.863938
1444	567344.011949	3871945.17005	39710939.261138
1445	567254.668775	3871909.3727	6423920.712615
1446	567268.487697	3871909.35026	7281968.228652
1447	567342.096417	3871909.63205	6338618.070228
1448	567357.012406	3871909.57323	6353517.431313
1449	567301.48612	3871877.71191	17882503.274442
1450	567390.951953	3871838.65815	740372.83420722
1451	567397.509209	3871878.71437	17469986.8546
1452	567431.728772	3871845.03325	6822411.8208848
1453	567346.715466	3871812.87012	39415737.83907
1454	567200.620125	3871875.1176	19462815.77576
1455	567044.08195	3871893.7257	24573507.141768
1456	567098.937391	3871953.31089	11347524.549528
1457	567073.132385	3871838.56493	4653186.14041148
1458	567017.412613	3871773.99276	5325798.4455166
1459	567124.743631	3871748.10579	19097920.198732
1460	567115.967226	3871784.41342	11624531.441018
1461	567160.739684	3871778.26902	5818424.816461
1462	567123.711109	3871807.03697	20026299.396656
1463	567162.393639	3871863.95956	11797052.83911
1464	567033.283113	3871858.21846	1333361.57146588
1465	567140.63654	3871872.3263	2992546.2159999
1466	567223.891118	3871758.52816	2023785.811619
1467	567350.267236	3871827.72278	2542811.519696
1468	567362.322277	3871838.95812	5391245.5072
1469	567141.880364	3871845.74407	3088182.86089341
1470	567340.744694	3871860.76667	2061359.63682636
1471	567225.353729	3871782.29088	2366674.961196
1472	567345.546464	3871875.98032	39753518.02828
1473	567317.318526	3871900.33119	4949577.519271
1474	567223.334138	3871928.7877	1378713.16431981
1475	567397.244726	3872012.23401	17949161.56418
1476	567197.758387	3872011.18903	20102990.73293
1477	567397.05105	3872329.87615	13212797.517312
1478	567403.440753	3872086.80164	29087305.0601
1479	567189.984283	3872642.61839	4172389.527174
1480	567237.87393	3872609.81119	8087188.923715
1481	567327.475467	3872585.45637	33456254.348424
1482	567396.392309	3872427.41146	13882917.709268
1483	567202.427386	3872612.98587	7289348.6216883
1484	567175.201003	3872770.76907	2849186.8937196
1485	567337.798135	3872874.18596	42675024.893068
1486	567188.025323	3872872.24215	9857315.4669213
1487	567206.645532	3872752.77804	30139104.859307
1488	567296.730114	3872917.31214	19096650.210717
1489	567414.051549	3872916.45658	9985412.8638132
1490	567371.864229	3872947.84257	16308098.087649
1491	567316.123504	3872980.27634	816997.3360164
1492	567207.175772	3872998.99286	1941567.9535752
1493	567217.665473	3873012.00793	31837403.738916
1494	567247.416275	3873146.60487	25757828.915752
1495	567241.458567	3873099.37325	9966919.0045622
1496	567268.266401	3873099.81795	9952742.5639408
1497	567294.123535	3873100.17989	9912942.3030892
1498	567331.512435	3873101.44069	9913302.8198516
1499	567292.059726	3873055.27253	19103446.376658
1500	567271.637921	3872976.85467	3320095.2762906
1501	567324.970187	3872985.51039	5694162.2268756
1502	567234.682369	3873022.82026	1182171.1737528
1503	567404.910959	3873149.20901	23946232.791673
1504	567294.5906	3872958.09693	19183884.458969
1505	567414.431422	3872957.39437	10493494.466466
1506	567293.236723	3873012.61096	19200442.656443
1507	567414.700825	3873015.04409	10617936.1129908
1508	567368.915312	3873080.95635	16310179.874018
1509	567783.393909	3871555.26663	5428584.5554395
1510	567444.097923	3871747.89411	14107348.010112
1511	567430.847469	3871682.36697	2269109.1454628
1512	567526.53214	3871964.22843	3033949.2419156
1513	567520.521646	3871977.27046	7377303.8831228
1514	567425.795133	3871929.93599	2294461.09959482
1515	567415.441643	3871737.55617	18570173.799126
1516	567467.722836	3871754.97006	11842037.271855
1517	567488.250814	3871828.29725	32473468.8124
1518	567613.292207	3871811.30036	42787322.935312
1519	566958.503818	3871587.57253	7368396.263536
1520	566976.080745	3871559.12011	5400123.7090112
1521	566963.214548	3871526.50852	26234560.522016
1522	566991.754259	3871597.66502	3871594.87710436
1523	566959.422516	3871681.97204	23137838.341422
1524	566920.374081	3871664.89856	35671024.451678
1525	566941.657577	3871929.21929	6229542.52996234
1526	566951.334584	3871894.68396	25019057.948906
1527	566981.884718	3871861.47936	8613678.4139289
1528	566911.640575	3871891.5202	24692934.354822
1529	566956.024503	3871799.65895	24776408.309388
1530	566982.676607	3871745.52872	16295312.075064
1531	567453.891033	3871911.09156	7125728.5907811
1532	567448.692499	3871987.77128	7921053.0886032
1533	567550.964616	3871977.07371	5753670.0052496
1534	567620.491082	3871977.90428	5345752.7112738
1535	567580.803907	3871948.41396	24253110.609974
1536	567677.482442	3871977.47187	6888754.857811
1537	567425.591288	3871897.55899	4124784.2757159
1538	567581.094794	3872005.69173	25184902.759672
1539	567647.01592	3871977.60634	5562055.1682978
1540	567571.953136	3871889.95745	21649522.900088
1541	567464.179571	3872028.7802	9913793.634162
1542	567418.871186	3871986.81139	8397357.5556859
1543	567465.187314	3871988.6793	8347792.2448552
1544	567465.061068	3871844.94465	6455981.2069916
1545	567466.105312	3871910.99719	7006508.1579312
1546	567565.240591	3871858.99132	19973141.290977
1547	567445.997316	3872053.1994	2302879.45729266
1548	567790.513174	3872448.93836	34027286.47275
1549	567486.036696	3872013.23278	17846922.746526
1550	567623.58337	3872041.57398	7738289.1318184
1551	567678.447749	3872041.54774	9784291.268697
1552	567572.150173	3872097.42074	37858233.98665
1553	567581.357347	3872086.39236	32466578.202975
1554	567611.871761	3872225.65042	19770463.444476
1555	567504.296902	3872227.2622	10576131.9597473
1556	567484.302574	3872193.53187	7485623.080728
1557	567502.012119	3872127.74697	7713035.7349374
1558	567657.84179	3872191.57107	8625100.212014
1559	567543.932476	3872162.46177	17968936.774496
1560	567504.551707	3872158.76548	10413745.5432885
1561	567613.486599	3872158.8828	19601790.544015
1562	567892.910013	3872368.47176	30302827.854013
1563	567497.923451	3872292.47196	14860530.3942
1564	567574.391444	3872324.67316	7991355.6859942
1565	567575.106657	3872259.08023	6561470.317755
1566	567620.261926	3872123.94035	7938333.7938576
1567	567587.56963	3872191.14882	10883894.0725944
1568	567629.827289	3872175.52613	3501415.8370548
1569	567569.341692	3872122.18837	5360043.9659442
1570	567809.742509	3872268.16713	11302837.6571507
1571	567605.481294	3872147.57777	3443132.5254512
1572	567618.812975	3872292.58312	17527725.9867
1573	567580.669761	3872291.69739	9746245.9170216
1574	567654.123538	3872297.06159	18267693.427485
1575	567646.296541	3872611.25957	6040622.5425485
1576	567616.55562	3872555.8202	12106101.351008
1577	567543.916864	3872569.21363	14738702.544568
1578	567572.869158	3872490.95418	33680533.639692
1579	567460.328471	3872421.57046	20619754.299768
1580	567453.713812	3872541.85752	14073912.432843
1581	567470.410834	3872536.26841	8975632.1566326
1582	567469.774907	3872594.11393	7397878.395517
1583	567597.552739	3872599.76729	3020178.02456175
1584	567524.188185	3872445.81635	2179639.32401124
1585	567541.63679	3872292.17766	18450980.317681
1586	567458.322604	3872229.89107	41675507.065248
1587	567573.854854	3872357.56501	30902558.226658
1588	567803.545543	3872510.04117	9145305.7863645
1589	567463.273102	3872709.30676	38688127.32925
1590	567869.3446	3872592.32082	23573215.102979
1591	567540.814259	3872420.36461	17968866.797987
1592	567536.805252	3872423.40706	19383014.449402
1593	567602.879922	3872420.9641	17278732.756726
1594	567607.064367	3872625.99848	3143899.570755
1595	567601.551339	3872707.50199	16972211.5635
1596	567659.044775	3872657.71412	9656054.7512394
1597	567773.361597	3872717.63071	37446224.3805
1598	567571.71045	3872455.29742	6288046.155831
1599	567659.406907	3872554.47336	12025890.18081
1600	567568.166231	3872924.02155	6235057.5288825
1601	567534.020949	3872782.3293	15311376.637824
1602	567598.972602	3872815.47981	6663697.894841
1603	567539.725258	3872814.65465	6110374.438656
1604	567630.318465	3872704.46211	5898734.5447426
1605	567851.705266	3872859.33316	36131679.19689
1606	567851.749732	3872885.64063	35893682.28433
1607	567653.93041	3872753.25292	11057384.1588
1608	567597.99643	3872953.04708	16742421.303308
1609	567599.488989	3872867.06683	54388080.13947
1610	567850.815004	3873164.15247	26635795.355728
1611	567465.60416	3872950.92487	19717355.95904
1612	567538.817854	3872952.19117	16382873.549328
1613	567679.429359	3873022.04947	31928947.495155
1614	567762.725847	3872964.30275	22300269.102306
1615	567650.174668	3873155.20943	17328668.225582
1616	567536.653166	3873152.69742	18020742.7464
1617	567740.417427	3873160.15635	9534546.666612
1618	567467.413133	3873083.04171	19148448.835704
1619	567405.358374	3872986.53282	6045280.7802068
1620	567429.294417	3873040.20254	2489938.2021069
1621	567440.476921	3873082.7926	14503589.188785
1622	567535.371721	3873054.40719	14720322.834048
1623	567506.498784	3872987.92756	7320596.8047766
1624	567507.075322	3872956.43675	7638794.072712
1625	567567.796602	3872985.84693	5959207.336887
1626	567593.768116	3872955.4368	13836049.52663
1627	567596.037562	3873114.06184	9475504.3101824
1628	567425.455044	3873103.20037	1762896.37970313
1629	567691.134601	3873090.57252	1511329.44402232
1630	567641.401871	3873021.62193	33562517.238702
1631	567767.539177	3873095.64212	18923175.759666
1632	567852.663628	3873029.79766	25221336.522794
1633	567728.174923	3873079.67669	15562715.631008
1634	567747.232993	3873131.14772	4238984.5377672
1635	567596.61422	3873049.85342	7116423.0131644
1636	567557.934837	3873018.17745	21154840.986444
1637	568052.909507	3871414.14139	11239560.726038
1638	568101.24428	3871487.29602	17757900.033408
1639	568224.666728	3871650.31946	22353987.2444212
1640	567886.878679	3871556.03917	14909859.46632
1641	568026.237448	3871556.84663	14454121.32131
1642	568095.519981	3871603.55553	8393196.6935574
1643	567917.632583	3871572.8703	1819011.16641671
1644	567889.763158	3871585.87855	6405747.34626932
1645	568120.692606	3872012.27219	5757141.85896
1646	568173.003605	3872014.0364	3553446.29387748
1647	568223.696866	3871953.96075	38537396.748564
1648	568015.083601	3871950.40418	15968698.660593
1649	568124.104441	3871982.97749	4148932.59173855
1650	568170.892814	3872050.43172	2354422.4742567
1651	568174.942553	3871983.59589	3330592.32434285
1652	567978.964272	3872037.66499	4218566.89952984
1653	568049.247345	3872022.87563	793757.94290833
1654	568049.264415	3872033.51338	11571714.0516302
1655	568198.393198	3872012.33208	637621.835371
1656	567978.36598	3872060.39399	4508207.7261342
1657	568000.574543	3872061.25448	4554234.9032226
1658	567956.268198	3872060.7323	4395910.05276
1659	568122.151825	3872030.50592	450407.52585895
1660	568122.643221	3872022.43877	857298.10617
1661	567752.396598	3872094.02225	21857529.112916
1662	568088.635364	3872018.02907	17208960.50761
1663	568151.916786	3872018.35522	14288116.5938
1664	568156.29691	3872232.03415	18864545.01102
1665	568158.367656	3872179.17405	17314702.691128
1666	568159.326454	3872134.26011	18087807.108549
1667	567877.361374	3872313.86655	6944410.2275478
1668	567973.436944	3872346.32535	6303705.939273
1669	567975.986033	3872331.04565	3011314.44781368
1670	567973.918322	3872296.57269	5651815.7203976
1671	567877.898108	3872284.48015	6915883.8451374
1672	567864.361934	3872256.94728	3176838.3746268
1673	568041.453153	3872231.2871	9202217.6904288
1674	568041.362234	3872133.1382	9097206.88615
1675	568004.117006	3872169.89984	15008881.262169
1676	567978.702554	3872173.33917	11138795.48208
1677	567947.760563	3872188.95461	10700319.9487546
1678	567912.80758	3872178.60226	7207688.3205743
1679	567947.267919	3872129.80778	5254321.150572
1680	567910.506407	3872228.31102	28069939.3578
1681	567975.17652	3872123.84333	6491297.1009684
1682	568023.819183	3872299.24594	2506424.5626192
1683	568060.459118	3872274.9727	2112559.5468222
1684	567980.10108	3872257.91679	2731509.22828824
1685	568020.207357	3872201.69518	1543102.1444634
1686	568054.113565	3872167.13011	2894235.79307805
1687	568173.165179	3872164.88833	1443867.59688858
1688	568187.560575	3872163.80995	1534935.90154806
1689	568211.705665	3872162.41352	2334074.66429625
1690	568159.21696	3872095.85695	26446848.54205
1691	568017.870513	3872096.39142	23670702.7024
1692	567887.91768	3872094.98721	19862649.052116
1693	568020.317748	3872168.48515	2184236.323146
1694	568020.680454	3872178.58958	3132487.4905512
1695	568042.920675	3872145.07657	546368.373549306
1696	568042.825378	3872139.17677	798357.73793072
1697	568146.938744	3872205.66195	2475474.7304344
1698	567827.802443	3872313.40541	4658946.3518172
1699	567819.98065	3872163.26468	15019742.196756
1700	567823.238492	3872264.29357	1294321.2962133
1701	567931.779972	3872058.68671	2819257.69768164
1702	567974.050691	3872278.2122	1805730.4373316
1703	567989.998159	3872198.24053	1837894.9984
1704	568169.964932	3872205.36249	6255026.8855936
1705	568110.970132	3872147.52617	1579572.4611303
1706	568117.634683	3872147.89949	869883.37689705
1707	568153.683356	3872156.29647	2444763.9162784
1708	568213.394786	3872341.89419	1381665.61107363
1709	567975.22721	3872242.02605	2154959.98854975
1710	568020.419185	3872331.46807	1941445.45314684
1711	568188.888337	3872282.93288	8312821.8705678
1712	568180.646734	3872335.32487	3059312.91467648
1713	568038.97929	3872312.68006	7587609.8679492
1714	567848.835231	3872269.94187	10535511.4962625
1715	567906.958426	3872287.16373	14767171.552182
1716	567905.764358	3872355.81831	2368837.1993076
1717	568003.925613	3872289.10512	15201254.455656
1718	568001.575734	3872356.93725	3121669.6179232
1719	567896.442871	3872344.80695	12150002.4905344
1720	567907.608489	3872211.37423	3523322.186975
1721	567945.032994	3872288.07675	13404768.890975
1722	567926.606088	3872315.31216	4239068.3220523
1723	567926.211205	3872290.11103	4098037.5729271
1724	567847.221258	3872328.82851	3446096.1520372
1725	568046.115529	3872390.65899	506256.2998038
1726	567963.389583	3872356.98457	2248291.821048
1727	568081.066108	3872237.49143	39324090.62874
1728	568150.199495	3872629.87479	20472210.98258
1729	568121.450973	3872597.892	12702874.379292
1730	568190.248694	3872533.34171	6857903.453396
1731	568196.959033	3872596.89161	7437617.965097
1732	568197.64435	3872582.11334	3045081.90352624
1733	568195.536936	3872568.83149	5943356.1859356
1734	568119.344381	3872411.21036	10753634.125035
1735	568151.249233	3872489.65647	21462276.696536
1736	567914.810373	3872545.69607	2681029.3153455
1737	567900.133098	3872531.73371	15425002.849921
1738	567958.881261	3872532.92649	15609757.648912
1739	567903.790805	3872420.38863	13299833.8513804
1740	567933.225995	3872413.35686	5715961.0065272
1741	567962.080737	3872422.34762	12188552.9993106
1742	568153.281767	3872365.32193	21773902.486336
1743	567950.532787	3872614.14309	4324257.345656
1744	567990.898721	3872489.49961	1044214.70382053
1745	568134.359232	3872521.06932	2382915.31549152
1746	567883.566559	3872555.57656	1680051.2292577
1747	567984.340806	3872520.66347	4060895.64035484
1748	567974.91295	3872424.84892	1282092.2931982
1749	567999.350824	3872421.47154	11498325.950725
1750	568035.672183	3872437.96364	8173895.473308
1751	568052.557672	3872473.24972	1811354.5705728
1752	568021.139084	3872411.7653	2073517.35667344
1753	568036.800068	3872369.91615	9664416.3074962
1754	568027.243952	3872490.44256	12820688.7398024
1755	567822.500375	3872540.38099	3175942.01562768
1756	567845.124539	3872419.80812	12234632.2632192
1757	567831.679511	3872395.37345	1759633.9449568
1758	567841.261055	3872529.76873	14528640.415125
1759	568131.437732	3872506.67706	3158721.1313932
1760	568188.480219	3872380.9437	2788200.5309999
1761	568114.32796	3872436.88151	1953962.2102974
1762	568105.308703	3872449.44988	7739340.6541732
1763	568024.015791	3872357.68759	3390290.77996406
1764	568014.9518	3872400.23184	1367704.5309067
1765	567857.488121	3872412.10831	2157150.9141
1766	567890.60458	3872422.79807	2229199.5304845
1767	567944.266969	3872514.94737	1925830.11335245
1768	568004.304771	3872578.78246	13392586.864167
1769	568003.659788	3872508.50903	4167950.129307
1770	568176.275469	3872556.40018	2320902.12192192
1771	568186.127446	3872550.69077	1021267.15592094
1772	568196.696934	3872559.65712	1023301.13830128
1773	568213.074044	3872449.66844	1244248.69102515
1774	568190.812235	3872435.24803	6580458.3209892
1775	568158.686361	3872428.16424	8017766.9392866
1776	568040.763369	3872408.4108	6675920.10602496
1777	568100.431067	3872520.69211	6285474.601614
1778	568129.932865	3872552.72559	8391260.9869308
1779	568158.033837	3872534.06654	9864061.1056262
1780	568145.968218	3872546.61634	2888042.3288442
1781	568167.619813	3872588.51889	4338627.020676
1782	568185.045639	3872423.33969	5169320.0202024
1783	568196.251215	3872619.07607	2864215.9082024
1784	567920.145562	3872470.87055	22108089.420522
1785	567823.994132	3872469.04737	4343323.5674262
1786	568070.612677	3872560.54644	21824484.268491
1787	568116.092715	3872467.16299	1750329.41965389
1788	568076.056593	3872429.31249	17951776.571553
1789	568007.56233	3872633.43918	16838304.734988
1790	567967.824513	3872609.27321	2092197.9701406
1791	568209.555642	3872518.49212	1642121.69756404
1792	567965.999774	3872931.04281	3374147.63671608
1793	567991.584155	3872933.75483	3605182.43748312
1794	567994.711403	3872938.98326	327275.567114064
1795	567985.914246	3872918.80207	573522.54124648
1796	568045.161702	3872745.75328	2332524.55784094
1797	567937.964244	3872920.40045	4850791.0532911
1798	568033.152983	3872931.75203	3129482.91893304
1799	568044.825854	3872931.88888	3151888.89317504
1800	568055.685254	3872932.57162	3033358.85540024
1801	568074.295791	3872966.11642	19669889.199675
1802	567939.784602	3872673.73073	11790872.8111728
1803	567994.204278	3872698.84309	18224584.8084
1804	568149.392928	3872658.3883	1096766.11935176
1805	568167.669241	3872642.13467	2632094.4081806
1806	568126.926562	3872654.4578	9903500.1405637
1807	568078.303226	3872643.42418	3149182.4783814
1808	568082.171784	3872708.48336	17972937.505998
1809	568154.06093	3872767.36356	16135455.61701
1810	568152.62021	3872743.66092	4879896.3642576
1811	568164.528065	3872719.91714	13037491.513024
1812	568185.006578	3872662.47265	3703156.92320144
1813	567939.242616	3872808.68137	12189591.8353584
1814	567968.709607	3872715.96309	5296596.200178
1815	567994.928951	3872809.93812	11969129.1066382
1816	568012.04326	3872764.90555	18628656.77321
1817	568083.298745	3872812.27013	14508153.5518692
1818	567915.431281	3872790.26145	3641253.00154272
1819	568020.292265	3872726.8239	5702526.8125529
1820	568059.052011	3872776.64509	1467972.98681473
1821	568149.830684	3872708.22246	1525136.14313216
1822	568175.728623	3872707.2722	1426265.951176
1823	568200.962604	3872726.48117	2074045.65783184
1824	568173.674803	3872754.66288	1356144.0306877
1825	568193.429137	3872751.42296	1774764.1104345
1826	568140.025705	3872783.33606	1725605.23007311
1827	568179.938905	3872788.45219	2161068.32088031
1828	568111.729278	3872782.20068	3433976.4768036
1829	568113.525267	3872827.02277	7733954.2562716
1830	568132.898048	3872834.55079	4773482.6476588
1831	568005.28428	3872891.36297	27532870.155205
1832	568008.500127	3872866.46099	29081063.43612
1833	568186.159519	3872807.193	4612132.8363039
1834	568188.848303	3872837.63303	3505270.5768588
1835	568154.065823	3872829.61719	223170.360690208
1836	568187.198848	3872825.36071	3570389.88833816
1837	568196.814514	3872692.68813	4575952.8776955
1838	568169.599235	3872682.41105	2155116.042912
1839	568051.860234	3872844.1781	2340546.99502
1840	568133.317115	3872929.57516	2543448.1631826
1841	568100.501768	3872814.16907	3405302.697816
1842	568110.49878	3872741.86808	5357000.5728057
1843	568109.672016	3872706.72917	1818196.77893046
1844	568020.848516	3872823.47647	6711350.914576
1845	568170.378287	3872984.35341	17908719.046404
1846	567814.462854	3872804.74661	9425221.08534
1847	567943.308129	3872740.00173	6680090.8398924
1848	568220.424761	3872898.84518	60377848.856856
1849	568223.74961	3872875.59579	59080529.196648
1850	567938.478059	3872982.15144	11965409.3126016
1851	568187.426347	3873163.26111	37556767.104766
1852	568147.211863	3873028.62286	17230733.555456
1853	568009.931843	3873027.2853	19266373.449518
1854	568079.830228	3873095.59913	20884313.68716
1855	568174.162809	3872990.34496	1006658.40244431
1856	568183.673283	3872959.34685	2474869.0261006
1857	568011.796191	3873164.24314	22717396.51416
1858	567941.284904	3873161.68659	2687439.956814
1859	568100.969418	3873061.74939	7242019.1263836
1860	567865.829924	3873099.69879	16767260.623113
1861	568128.286407	3872985.41135	778929.18363821
1862	568086.110454	3873373.59838	20722522.313202
1863	568041.682789	3873404.38385	1887705.3277312
1864	568066.483232	3873403.04754	3992216.7465875
1865	568121.02963	3873411.78454	8239588.5855924
1866	568171.246107	3873411.34469	3844623.5212278
1867	568199.468464	3873411.66231	2326817.5390455
1868	568140.661334	3873458.94927	2837022.04037637
1869	568131.322341	3873458.75607	1294592.99540571
1870	568087.165864	3873502.95349	25750733.804238
1871	568182.236342	3873307.84073	35742667.60097
1872	568006.596436	3873435.72037	22834758.167775
1873	568031.91268	3873373.83804	15109542.782125
1874	567861.85666	3873433.08621	19407237.5412
1875	568195.898056	3873513.59801	17933698.999593
1876	568168.252258	3873436.90704	22678602.431562
1877	568112.584051	3873553.71472	2147539.16877867
1878	568156.701719	3873569.87684	18685330.125302
1879	568630.902992	3871698.92908	26632130.0645
1880	568521.00862	3871627.78766	6011109.5076522
1881	568545.52012	3871662.02664	3944475.37528163
1882	568501.310819	3871659.62992	2761990.42925974
1883	568469.095588	3871658.60202	2327992.35504359
1884	568613.717606	3871663.78811	7688825.46700086
1885	568441.320255	3871629.84105	6154431.9222438
1886	568398.573357	3871628.82293	3262118.05069558
1887	568472.550277	3871764.88558	7091382.09321835
1888	568489.641771	3871702.30034	7100384.7003888
1889	568439.64328	3871903.64658	1694970.44526368
1890	568391.564244	3871768.48303	12442449.491895
1891	568456.879421	3871766.30405	11929569.084107
1892	568524.271954	3871764.72868	15358876.19221
1893	568380.673912	3871933.68477	5704139.1993472
1894	568524.005142	3872003.81195	10640745.3033504
1895	568454.767491	3872002.31895	10012828.5766812
1896	568456.979851	3871956.40455	16968708.53119
1897	568457.792692	3871891.37344	14983070.550503
1898	568526.658761	3871893.93479	16373990.559542
1899	568585.949112	3871896.35357	14007852.3179
1900	568423.28143	3871825.84429	6822084.5595075
1901	568490.910069	3871807.11795	6809896.54672
1902	568520.735619	3871828.48917	15677099.19567
1903	568616.726184	3871838.22949	7107744.907575
1904	568598.140316	3872005.12334	10189862.38266
1905	568288.895479	3872024.09296	11755143.4308616
1906	568440.444623	3872001.30048	1380844.77071049
1907	568540.014474	3872027.55889	2252833.32103011
1908	568538.55498	3872014.25573	1371318.60096882
1909	568562.651923	3872037.66156	1024806.41788694
1910	568578.440031	3872016.66098	2075760.489024
1911	568570.137453	3871912.53014	1461374.8933531
1912	568599.652151	3871884.90512	1167808.2792409
1913	568387.952785	3871870.98959	9890602.9427154
1914	568443.625584	3871866.5471	1399787.24623776
1915	568498.094565	3871762.94933	2624648.08166298
1916	568376.513304	3872024.4721	24244351.450592
1917	568473.520241	3871985.11385	1696231.84441203
1918	568455.690726	3872046.76279	15282360.981693
1919	568582.514958	3872049.50414	13143480.108057
1920	568584.671341	3871959.8257	15485403.121785
1921	568229.293577	3872051.20793	6499694.91819
1922	568230.300227	3871988.35873	6324757.18519
1923	568344.381033	3872057.27478	6157926.4233456
1924	568345.747336	3871992.32069	8083837.9576236
1925	568444.311501	3872104.28345	34445249.08896
1926	568522.304083	3872071.38519	5407645.6837494
1927	568377.019094	3872170.02223	15886495.9646624
1928	568614.09927	3872101.1033	44338492.047129
1929	568255.882611	3872145.98543	7720223.0179005
1930	568229.930446	3872170.307	16164585.19674
1931	568354.730591	3872218.61693	3497469.1138443
1932	568341.874796	3872165.22906	7519981.33948788
1933	568253.88666	3872207.07163	3240673.53100425
1934	568616.260944	3872109.25756	43318959.010068
1935	568213.623064	3872298.90191	2168805.60228384
1936	568458.550083	3872096.26495	29067653.247744
1937	568391.69043	3872087.04175	5607644.3282604
1938	568308.229417	3872098.61291	32117235.697602
1939	568226.746482	3872296.45595	16617431.930355
1940	568216.887041	3872411.09873	703820.70618248
1941	568204.401092	3872413.02741	4816349.53579704
1942	568374.678847	3872293.47014	24940118.098192
1943	568338.100279	3872292.87973	14989036.293072
1944	568371.692663	3872442.39575	24920024.345238
1945	568223.371448	3872560.36194	17958792.624588
1946	568265.7079	3872668.08736	7012113.2863914
1947	568292.284424	3872635.84756	18788684.141384
1948	568297.404543	3872565.54271	18022154.678748
1949	568243.825159	3872442.56884	2748994.38222094
1950	568225.623543	3872427.0807	15902536.630598
1951	568300.422767	3872430.16154	15068553.756288
1952	568335.693078	3872430.60919	12632767.16904
1953	568294.477219	3872493.03181	20690029.60752
1954	568440.507177	3872583.59832	19150089.542852
1955	568471.743325	3872638.38747	8293850.9931123
1956	568479.972847	3872614.07008	5188235.5521184
1957	568535.724158	3872514.14127	49111057.408078
1958	568295.609399	3872365.64064	20724941.096424
1959	568257.475813	3872619.1071	1280961.39563244
1960	568271.504039	3872616.92636	1830741.5147967
1961	568318.670964	3872548.90676	4221537.0014913
1962	568283.822351	3872394.18882	1802440.9054368
1963	570564.4023	3874497.41092	1395953.32114497
1964	570551.535781	3874542.12436	28638439.974074
1965	570527.059873	3874588.458	7223743.331788
1966	570476.186398	3874584.59231	23723377.6066559
1967	570515.004387	3874636.74648	11866263.5709493
1968	570615.334344	3874634.26217	21741345.75127
1969	570500.866775	3874503.22832	2360723.52319542
1970	570539.120117	3874526.88953	2623997.1500485
1971	570526.605629	3874653.57232	455775.424113204
1972	570529.763132	3874647.69576	1213601.46441066
1973	570513.176476	3874968.90606	12912725.2097152
1974	570536.831124	3874962.28184	5750219.1105653
1975	570537.777312	3874925.30716	5812149.5905146
1976	570516.518243	3874882.64568	13129364.05504
1977	570540.187181	3874838.47796	6516958.1717565
1978	570559.390432	3874968.2838	12490706.1570584
1979	570561.442327	3874882.03484	12671243.0668384
1980	570576.706257	3874994.99389	1985218.06207374
1981	570493.130678	3875022.4388	6660338.9140206
1982	570493.741589	3874976.28632	5023545.3374821
1983	570473.113099	3874924.16007	40182058.86006
1984	570494.821292	3874925.41626	4777614.4467144
1985	570596.148291	3875061.72954	11092775.5823058
1986	570565.998472	3875023.14417	20344062.015745
1987	570579.94618	3874925.64788	4588138.7961266
1988	570559.12286	3875107.92458	13633514.0270469
1989	570467.513227	3875111.83761	19033100.619792
1990	570566.911005	3875011.69193	15987219.03168
1991	570499.421589	3874838.61722	6604796.910272
1992	570523.90671	3874804.20258	20528795.4067124
1993	570619.689676	3874828.67537	22346875.40484
1994	570476.399364	3874809.89824	9537992.0109331
1995	570464.60361	3875209.44942	15759510.6721612
1996	570518.498159	3875260.95306	25173039.0318744
1997	570506.934344	3875324.77146	17131209.666678
1998	570518.812365	3875162.60895	11430058.032468
1999	570496.309693	3875136.88221	2163811.66813125
[truncated: 10,004 more rows]
