# Supplementary material for: Uncovering inequality through multifractality of land prices: 1912 and contemporary Kyoto
Source: PLoS One. 2018 Apr 30;13(4):e0196737. doi: 10.1371/journal.pone.0196737 (PMC5927455; doi:10.1371/journal.pone.0196737)
Supplement: S4 Dataset — (CSV) [file pone.0196737.s005.csv]

pxcor	pycor	landprice
137	181	19908
141	181	19961
137	180	19900
138	180	19698
140	180	19664
141	180	19727
135	179	19943
136	179	19607
137	179	19505
139	179	19595
143	179	19833
138	178	19491
142	178	19832
138	177	19459
140	177	19547
141	177	19587
78	176	19886
139	176	19340
140	176	19494
79	175	19855
81	175	19773
137	175	19779
138	175	19300
147	175	19793
80	174	19723
117	174	19764
119	174	19362
138	174	19137
146	174	19692
147	174	19704
79	173	19434
118	173	19720
119	173	19360
120	173	19719
138	173	19075
146	173	19613
79	172	19365
85	172	19743
120	172	19359
139	172	18884
143	172	19437
145	172	19562
147	172	19848
148	172	19892
80	171	18327
82	171	18779
83	171	19319
84	171	19428
86	171	19782
87	171	19995
116	171	19901
117	171	19283
119	171	19103
128	171	19817
136	171	18918
137	171	18603
138	171	18697
142	171	19345
144	171	19559
26	170	19299
27	170	18998
76	170	19784
81	170	18294
117	170	18713
119	170	19010
128	170	19671
137	170	18440
139	170	19068
141	170	19327
28	169	18576
29	169	18568
32	169	19210
35	169	19078
43	169	19681
77	169	18842
78	169	18605
80	169	17877
81	169	18221
118	169	18705
128	169	19476
129	169	19357
135	169	18827
136	169	18417
140	169	19252
30	168	18169
33	168	19108
35	168	18244
36	168	18287
44	168	19574
45	168	18955
76	168	19384
79	168	17834
82	168	19009
112	168	19821
117	168	18010
120	168	18612
130	168	19142
131	168	18989
136	168	18368
138	168	18477
30	167	18092
31	167	18255
34	167	18175
38	167	19320
42	167	18180
44	167	18722
46	167	19101
78	167	19495
79	167	17816
109	167	19852
112	167	19312
116	167	17955
119	167	18163
131	167	18828
132	167	18759
137	167	18329
138	167	18446
140	167	19472
30	166	18018
35	166	17925
38	166	17543
43	166	18005
47	166	19218
80	166	17620
108	166	19890
109	166	19684
112	166	19273
114	166	18375
117	166	17902
119	166	18063
122	166	18405
132	166	18523
133	166	18302
137	166	18237
139	166	18584
31	165	17602
32	165	17528
34	165	17581
35	165	17588
37	165	17477
41	165	18072
43	165	17538
45	165	18373
79	165	17590
81	165	18054
105	165	19768
109	165	19256
112	165	18580
113	165	18106
117	165	17880
119	165	17932
121	165	18208
132	165	18442
133	165	18301
137	165	18205
140	165	19051
30	164	19619
33	164	17043
35	164	17093
36	164	17378
42	164	17368
44	164	18047
46	164	18185
48	164	19223
71	164	18863
79	164	17393
106	164	18845
110	164	18675
112	164	18103
115	164	17761
118	164	17521
120	164	17755
134	164	18160
138	164	18141
143	164	19777
32	163	17498
34	163	16993
40	163	17088
41	163	17233
47	163	18115
49	163	19374
66	163	18817
70	163	18366
72	163	19631
76	163	18594
78	163	18285
79	163	17151
83	163	19889
105	163	19715
107	163	18297
111	163	17764
116	163	17586
118	163	17340
119	163	17655
120	163	18140
133	163	18298
135	163	18016
138	163	18112
139	163	18376
140	163	18447
144	163	19721
34	162	16842
39	162	16997
42	162	17699
44	162	17788
45	162	17988
46	162	18017
50	162	19609
67	162	18196
70	162	18330
75	162	18339
80	162	17148
82	162	17968
84	162	19561
108	162	18242
112	162	17691
117	162	17260
119	162	17430
134	162	17999
136	162	17987
137	162	18000
139	162	18340
141	162	19603
143	162	19717
-5	161	19460
29	161	18469
32	161	17365
34	161	16640
36	161	16886
38	161	16658
43	161	17757
49	161	19739
66	161	18039
70	161	17747
71	161	18430
76	161	18234
77	161	17303
79	161	17063
81	161	17301
83	161	19093
108	161	18212
109	161	18168
113	161	17500
116	161	17273
117	161	17192
123	161	19529
130	161	19498
132	161	18222
135	161	17958
140	161	18659
142	161	19036
144	161	19968
-5	160	19278
30	160	18283
33	160	16261
36	160	16201
37	160	16308
42	160	19140
63	160	19856
66	160	17724
69	160	17657
71	160	17949
76	160	17344
78	160	17175
80	160	17042
107	160	19499
110	160	17551
112	160	17293
116	160	16946
122	160	19002
126	160	18868
131	160	18091
135	160	17948
141	160	18832
-9	159	19348
-6	159	18915
30	159	17609
32	159	16819
34	159	15689
35	159	16042
36	159	16116
38	159	16346
64	159	19590
67	159	17603
69	159	17361
81	159	17027
85	159	19098
109	159	18002
111	159	17276
116	159	17198
117	159	16938
119	159	18572
122	159	18646
127	159	18510
128	159	18734
132	159	17890
135	159	17853
142	159	19398
144	159	19954
149	159	19997
-8	158	18562
-6	158	18876
31	158	17385
35	158	15607
37	158	15582
65	158	18264
68	158	16948
82	158	16912
85	158	18652
106	158	19489
108	158	18902
112	158	17219
113	158	17066
115	158	16944
117	158	16567
119	158	17329
120	158	17396
122	158	18032
126	158	18236
132	158	17745
134	158	17767
136	158	18008
137	158	18179
140	158	19192
145	158	19734
149	158	19970
-36	157	19530
-33	157	19756
-7	157	18494
-5	157	18718
-4	157	19650
32	157	16895
33	157	16463
36	157	15503
38	157	15970
65	157	17804
67	157	16919
76	157	17258
77	157	16824
78	157	16457
81	157	16843
82	157	17797
84	157	18500
107	157	19177
111	157	17927
114	157	16758
116	157	16464
118	157	16809
122	157	17649
126	157	17994
132	157	17646
133	157	17680
138	157	18194
139	157	18337
144	157	19111
149	157	19824
-36	156	19511
-34	156	19387
-11	156	19950
-10	156	18997
-9	156	18700
-7	156	18182
-6	156	18685
28	156	19124
31	156	17966
34	156	15418
36	156	15443
38	156	17394
39	156	19315
61	156	19265
66	156	17613
68	156	16659
75	156	17577
79	156	16209
81	156	16733
83	156	18202
112	156	17202
113	156	17130
115	156	16429
122	156	17595
126	156	17790
132	156	17601
134	156	17996
139	156	18401
143	156	18803
147	156	19643
148	156	19729
-35	155	19443
-33	155	19333
-21	155	19416
-8	155	17970
29	155	19067
35	155	15365
62	155	19055
68	155	16656
80	155	16093
111	155	18050
116	155	16426
117	155	16825
123	155	17438
127	155	17762
128	155	17594
131	155	17558
139	155	18456
141	155	18502
142	155	18573
145	155	18972
146	155	19216
149	155	19804
-36	154	19897
-32	154	19290
-23	154	19227
-21	154	19198
-13	154	19122
-11	154	18954
-7	154	17896
0	154	19792
29	154	18835
33	154	16061
34	154	15241
63	154	17779
69	154	16592
70	154	16973
76	154	16432
79	154	15889
85	154	18744
86	154	19919
95	154	19560
110	154	18693
116	154	16268
124	154	17384
128	154	17347
129	154	17495
130	154	17557
132	154	17714
133	154	17977
140	154	18475
142	154	18621
144	154	18836
-31	153	18537
-29	153	18618
-22	153	19178
-20	153	18941
-12	153	18770
-10	153	18206
-7	153	17422
-4	153	19249
-1	153	18883
30	153	17956
32	153	16305
33	153	15749
35	153	15179
36	153	15277
62	153	19017
64	153	17291
65	153	17217
67	153	16918
68	153	16578
72	153	17814
74	153	16687
77	153	15599
79	153	15381
86	153	17539
87	153	18987
92	153	19261
95	153	19134
109	153	19405
117	153	16231
119	153	16264
121	153	17379
123	153	17320
127	153	17255
139	153	18904
143	153	18804
-32	152	19130
-30	152	18450
-21	152	18737
-11	152	17959
-8	152	17421
-5	152	18352
0	152	18062
1	152	18250
2	152	19175
3	152	19421
21	152	17548
22	152	18104
27	152	19839
30	152	17732
34	152	14649
63	152	17760
65	152	17211
68	152	16466
72	152	16456
75	152	16074
76	152	15114
79	152	15233
80	152	15436
85	152	17263
91	152	18311
94	152	17963
115	152	16071
117	152	15934
118	152	15943
120	152	16704
122	152	17210
124	152	17074
126	152	16641
127	152	16937
130	152	17736
140	152	19047
143	152	19501
144	152	19419
146	152	19710
-32	151	19071
-31	151	18037
-23	151	18946
-21	151	18303
-10	151	17499
-9	151	17416
-6	151	17387
0	151	18035
22	151	17432
25	151	18920
27	151	18607
29	151	17973
30	151	15015
34	151	14549
35	151	14976
62	151	19683
66	151	16230
67	151	16274
72	151	16092
77	151	14974
78	151	15061
84	151	16627
90	151	19280
91	151	17726
93	151	17632
103	151	19775
113	151	18181
114	151	17708
116	151	15852
123	151	16215
125	151	16594
129	151	17221
131	151	17911
140	151	19125
144	151	19926
145	151	19497
-32	150	18559
-30	150	17953
-28	150	19438
-22	150	17989
-19	150	18174
-17	150	18445
-8	150	17286
-5	150	16694
-4	150	17244
-1	150	17870
22	150	17398
24	150	18598
28	150	16759
31	150	14495
33	150	14496
36	150	15249
37	150	18372
66	150	16182
73	150	15838
78	150	14891
79	150	14969
80	150	15666
81	150	15923
83	150	16462
85	150	16470
90	150	17375
93	150	16965
95	150	17848
103	150	18819
106	150	18468
107	150	17881
115	150	15778
122	150	16192
123	150	16304
124	150	16380
126	150	16636
129	150	17076
-31	149	17758
-29	149	17929
-28	149	18384
-23	149	17070
-19	149	17719
-18	149	17840
-7	149	16740
-6	149	16591
-1	149	17123
1	149	18424
23	149	17312
24	149	16667
26	149	16731
29	149	15962
32	149	14468
34	149	14985
37	149	16271
38	149	17663
65	149	16183
67	149	15941
68	149	16266
73	149	15793
75	149	15018
77	149	14841
84	149	15946
90	149	16879
93	149	16894
94	149	16911
102	149	18332
106	149	16920
109	149	16368
112	149	16481
113	149	16090
114	149	15916
116	149	15663
120	149	15930
121	149	16059
122	149	16200
127	149	16945
128	149	16947
132	149	18031
133	149	18810
136	149	18867
-33	148	18688
-30	148	17673
-26	148	18912
-24	148	16866
-18	148	17352
-17	148	16663
-9	148	18241
-7	148	16553
-5	148	17069
0	148	16897
2	148	19674
23	148	18882
25	148	16135
27	148	16041
30	148	14602
31	148	14410
33	148	14699
34	148	15193
35	148	15412
38	148	16769
40	148	19464
66	148	16127
68	148	15825
72	148	15669
75	148	14977
77	148	14708
83	148	15709
91	148	16190
92	148	16333
93	148	16334
102	148	17653
107	148	16600
108	148	16316
110	148	15906
115	148	15644
119	148	15897
128	148	16989
129	148	17018
131	148	18001
133	148	18066
134	148	18420
135	148	18604
138	148	19646
-36	147	19733
-34	147	18426
-30	147	17572
-27	147	17506
-26	147	17237
-24	147	16795
-17	147	16617
-14	147	17751
-9	147	17116
-6	147	16552
-2	147	16223
0	147	16534
26	147	15262
28	147	15655
32	147	14046
38	147	16597
39	147	19070
62	147	19648
69	147	15447
73	147	15456
76	147	14793
77	147	14693
79	147	15012
82	147	15482
83	147	15322
84	147	16491
90	147	16101
98	147	18497
100	147	18161
103	147	17570
109	147	15532
111	147	15505
114	147	15539
118	147	15881
120	147	16362
131	147	17553
136	147	18764
137	147	18933
-38	146	19825
-35	146	18443
-33	146	17358
-31	146	17094
-25	146	16699
-18	146	16892
-17	146	16114
-14	146	17730
-8	146	16005
-6	146	15553
-1	146	16134
26	146	15111
27	146	15088
28	146	14898
31	146	13985
37	146	16366
61	146	17348
70	146	15289
72	146	15220
74	146	14941
75	146	14828
78	146	14648
82	146	15252
87	146	15664
88	146	15972
89	146	16099
99	146	16916
101	146	15585
102	146	16523
107	146	16783
110	146	15496
113	146	15494
115	146	15628
118	146	15605
119	146	16285
130	146	17427
132	146	17919
138	146	19945
-37	145	19145
-34	145	17868
-32	145	17336
-31	145	16691
-26	145	16273
-17	145	15856
-14	145	17651
-7	145	15855
-6	145	15328
-4	145	16068
-1	145	15845
1	145	16416
4	145	18529
19	145	18971
28	145	14858
30	145	14224
32	145	13952
33	145	14519
37	145	16269
60	145	18292
62	145	16608
63	145	16117
71	145	15195
79	145	14598
81	145	14840
82	145	14925
83	145	15086
84	145	15224
88	145	15528
100	145	15515
108	145	15982
109	145	15275
112	145	15055
118	145	15574
126	145	16418
128	145	16865
129	145	17026
-36	144	18554
-35	144	18459
-30	144	16632
-25	144	16118
-16	144	15791
-15	144	16030
-5	144	15198
-3	144	15610
0	144	15772
2	144	16472
3	144	17592
18	144	18336
29	144	14284
32	144	13874
34	144	15058
35	144	15176
36	144	15509
38	144	18873
64	144	15807
71	144	15096
80	144	14582
82	144	14904
89	144	15486
98	144	16008
100	144	15413
103	144	16290
110	144	15161
111	144	14967
117	144	15314
119	144	15306
120	144	15681
124	144	15843
125	144	16079
127	144	16452
-48	143	19964
-47	143	19448
-37	143	18864
-32	143	18079
-31	143	16808
-29	143	16604
-26	143	15832
-20	143	17294
-17	143	15455
-13	143	15955
-11	143	17923
-8	143	14740
-6	143	15197
-5	143	15203
-4	143	15185
-2	143	15113
-1	143	15512
3	143	16743
18	143	16517
19	143	16239
33	143	13730
65	143	15700
71	143	15095
72	143	15048
76	143	14214
79	143	14075
88	143	15100
90	143	15951
99	143	15360
102	143	15489
112	143	14955
118	143	15310
120	143	15266
121	143	15313
123	143	15806
127	143	17599
-48	142	19138
-38	142	19483
-33	142	18121
-30	142	16595
-29	142	16514
-28	142	16149
-27	142	15739
-26	142	15331
-25	142	14982
-23	142	15533
-20	142	15487
-16	142	15435
-12	142	15668
-10	142	15632
-8	142	14556
-6	142	15121
-3	142	15084
4	142	17722
20	142	15144
31	142	14269
33	142	13500
34	142	14009
35	142	14831
36	142	15046
58	142	17345
60	142	16978
66	142	15353
72	142	14857
74	142	14655
75	142	13929
79	142	13894
85	142	15174
88	142	14783
98	142	15057
101	142	14886
106	142	15892
108	142	15536
112	142	14931
117	142	14961
118	142	15128
119	142	15199
121	142	15428
122	142	15423
-48	141	19019
-47	141	19310
-29	141	17512
-24	141	14637
-21	141	15076
-17	141	15383
-14	141	14270
-13	141	14196
-11	141	14551
-8	141	14369
-6	141	14477
-4	141	14792
18	141	16705
19	141	15065
27	141	16599
28	141	15998
31	141	13609
32	141	13449
35	141	14823
37	141	16420
59	141	17189
60	141	16493
61	141	16036
65	141	15004
73	141	14423
74	141	14173
76	141	13725
78	141	13625
80	141	13903
84	141	15149
87	141	14766
99	141	14953
101	141	14307
106	141	15162
109	141	14343
111	141	14882
112	141	14694
113	141	14700
114	141	14778
115	141	14847
116	141	14866
119	141	15866
123	141	15657
133	141	17908
134	141	17945
135	141	18059
139	141	19899
-51	140	19985
-49	140	18961
-47	140	19083
-46	140	19636
-45	140	19962
-30	140	17984
-28	140	16328
-27	140	16152
-26	140	14687
-23	140	14474
-21	140	14487
-17	140	14739
-12	140	14055
-9	140	14372
-7	140	14216
-5	140	14386
-2	140	15102
19	140	15049
22	140	17111
25	140	16572
28	140	14646
30	140	13615
31	140	13021
36	140	16213
39	140	16497
41	140	17349
62	140	15722
64	140	15248
66	140	14808
77	140	13390
79	140	13220
85	140	14577
87	140	14431
88	140	14791
91	140	16289
100	140	14181
106	140	14918
109	140	14337
112	140	14660
116	140	15590
129	140	17703
130	140	17721
132	140	17894
136	140	18470
138	140	18862
-50	139	19092
-48	139	18951
-46	139	18772
-25	139	14558
-24	139	14521
-22	139	14191
-16	139	14185
-13	139	13904
-10	139	14248
-6	139	14144
-4	139	14684
-3	139	14812
13	139	18898
20	139	14748
21	139	14672
23	139	14912
26	139	16229
29	139	14276
31	139	12967
40	139	16000
63	139	15321
67	139	14749
77	139	14026
78	139	13131
80	139	13775
86	139	14212
90	139	14555
101	139	14138
105	139	14541
107	139	14090
108	139	13877
110	139	14072
111	139	14238
113	139	15106
117	139	16650
128	139	17429
131	139	17737
133	139	18065
134	139	18342
137	139	18723
138	139	18852
-52	138	19780
-51	138	19430
-47	138	18543
-38	138	17466
-28	138	17268
-24	138	15237
-22	138	14151
-15	138	13772
-13	138	13815
-9	138	13818
-8	138	13822
-7	138	13946
-2	138	15776
0	138	18777
14	138	16898
16	138	15836
22	138	14654
26	138	14737
32	138	12925
35	138	15182
38	138	15581
39	138	15634
63	138	16500
68	138	14689
79	138	12988
87	138	14136
89	138	14553
91	138	15805
100	138	14534
101	138	13886
105	138	14174
109	138	13679
112	138	14543
125	138	17207
127	138	17317
129	138	17494
130	138	17771
-72	137	19874
-49	137	18900
-48	137	18467
-46	137	18295
-37	137	17209
-35	137	18075
-27	137	16406
-25	137	15368
-23	137	15039
-22	137	14139
-21	137	13965
-14	137	13573
-10	137	13634
-9	137	14081
-1	137	16202
15	137	15747
22	137	13871
25	137	14259
27	137	13657
33	137	12874
35	137	14089
37	137	14565
68	137	14657
71	137	14475
80	137	12978
81	137	14802
87	137	13608
88	137	14105
89	137	14446
92	137	15957
99	137	14824
102	137	13834
104	137	13705
109	137	13513
113	137	14754
126	137	17153
131	137	17803
143	137	19673
-73	136	19932
-72	136	19859
-71	136	19814
-47	136	18162
-36	136	17160
-28	136	17544
-26	136	15829
-20	136	13471
-15	136	13571
-11	136	13415
16	136	14306
23	136	13638
24	136	13511
28	136	12789
32	136	12715
34	136	13425
35	136	13726
37	136	14013
39	136	14454
40	136	16395
67	136	16628
69	136	14617
70	136	14414
75	136	13884
78	136	13656
79	136	12977
81	136	12783
84	136	14109
88	136	13522
93	136	16028
103	136	13583
109	136	13501
114	136	16360
124	136	16625
125	136	16700
142	136	19632
-71	135	19738
-46	135	18067
-42	135	18776
-35	135	17003
-34	135	16681
-22	135	15173
-21	135	13827
-20	135	13312
-17	135	14094
-15	135	13249
-10	135	13213
-8	135	14703
17	135	13889
21	135	13846
25	135	13357
27	135	12703
30	135	12628
32	135	12653
38	135	13664
70	135	16170
71	135	14314
72	135	14130
73	135	14128
74	135	13627
80	135	12752
85	135	13290
87	135	13255
89	135	14048
101	135	14115
102	135	13514
104	135	13467
109	135	13490
110	135	14095
111	135	14532
122	135	15964
124	135	16593
141	135	19485
-71	134	19700
-70	134	19805
-47	134	17833
-46	134	17744
-41	134	17694
-35	134	16830
-33	134	16544
-20	134	13276
-18	134	13844
-16	134	13233
-12	134	12808
-11	134	12951
-9	134	13343
18	134	13808
22	134	13586
26	134	12671
29	134	12585
30	134	12492
32	134	12354
37	134	13584
39	134	14272
71	134	16210
75	134	13269
79	134	12704
82	134	13230
86	134	13244
101	134	13208
103	134	13052
105	134	13439
107	134	13695
109	134	13192
112	134	14677
117	134	15621
119	134	15693
123	134	15684
124	134	16435
131	134	17505
140	134	19095
-71	133	19606
-50	133	18742
-48	133	18195
-46	133	18108
-45	133	17600
-44	133	17128
-43	133	16959
-40	133	17172
-39	133	17132
-37	133	17091
-33	133	16476
-21	133	16986
-20	133	13219
-18	133	13027
-15	133	12490
-13	133	12529
-8	133	13703
16	133	15157
17	133	14113
19	133	13756
22	133	13556
27	133	12474
30	133	12323
31	133	12267
33	133	12768
38	133	13572
40	133	14321
41	133	14328
74	133	13229
78	133	12630
83	133	13043
85	133	13185
100	133	13407
102	133	12840
105	133	12990
106	133	12996
108	133	13145
109	133	13166
118	133	15315
123	133	14935
126	133	16168
128	133	16372
130	133	16029
132	133	16569
133	133	19984
140	133	18582
-70	132	18895
-49	132	18248
-47	132	19388
-42	132	16923
-40	132	16805
-38	132	17081
-32	132	16080
-19	132	12679
-14	132	12314
-7	132	13496
20	132	12946
21	132	12884
27	132	12103
29	132	12167
30	132	12181
33	132	12776
39	132	13296
42	132	19400
43	132	19458
73	132	13883
75	132	13077
77	132	12466
82	132	13015
85	132	13085
93	132	14493
95	132	14461
98	132	13717
101	132	12588
103	132	12822
104	132	12983
107	132	13078
117	132	14868
123	132	14761
125	132	15283
127	132	15662
129	132	15674
131	132	15824
138	132	18156
139	132	18415
141	132	18627
142	132	19282
-71	131	19044
-69	131	18858
-50	131	19308
-41	131	16716
-38	131	16066
-31	131	15911
-21	131	13955
-20	131	13319
-18	131	12450
-13	131	12111
-11	131	12232
-9	131	13014
-7	131	13024
-4	131	14554
1	131	16220
22	131	12788
24	131	12574
27	131	12065
29	131	12112
31	131	12253
36	131	13200
38	131	13251
76	131	13062
78	131	12402
79	131	12306
80	131	12317
82	131	12481
85	131	12587
86	131	12730
87	131	13975
94	131	13588
97	131	13690
101	131	12565
104	131	12780
117	131	14635
123	131	14500
125	131	14963
127	131	15473
128	131	15650
130	131	15797
132	131	16586
133	131	16676
137	131	18048
139	131	19228
143	131	19473
144	131	19929
-70	130	18853
-43	130	16788
-41	130	16530
-37	130	16056
-35	130	16427
-30	130	15833
-27	130	16326
-22	130	14323
-19	130	13274
-17	130	12269
-15	130	11878
-12	130	11996
-10	130	12665
-7	130	12521
-5	130	13394
-1	130	15444
0	130	14932
2	130	16950
13	130	17323
22	130	12729
25	130	12238
27	130	11535
29	130	12054
33	130	12278
36	130	12927
39	130	13191
40	130	13953
75	130	13458
79	130	12211
80	130	12093
81	130	12235
82	130	12244
85	130	12438
95	130	13542
98	130	12762
100	130	12512
103	130	12504
107	130	13046
113	130	14287
116	130	14563
122	130	14455
124	130	14805
126	130	15218
128	130	15524
129	130	16440
134	130	16834
135	130	17161
137	130	17568
139	130	19274
140	130	19401
-70	129	18846
-66	129	19713
-46	129	17658
-44	129	16823
-42	129	16576
-40	129	16307
-39	129	16306
-37	129	15966
-36	129	15675
-31	129	15601
-26	129	14437
-16	129	12220
-14	129	11824
-11	129	11812
-8	129	12454
-6	129	12735
-5	129	12817
-4	129	13610
-1	129	14489
14	129	16963
23	129	11572
26	129	11909
28	129	11353
29	129	11817
32	129	12214
34	129	12440
35	129	12676
37	129	12942
38	129	13071
40	129	13430
41	129	15200
80	129	12055
82	129	11974
85	129	12313
95	129	12919
97	129	12843
99	129	12631
100	129	12477
103	129	12479
106	129	13005
112	129	13968
117	129	14164
122	129	14417
128	129	16531
135	129	16998
136	129	17235
-73	128	19642
-71	128	18749
-66	128	18587
-47	128	19073
-46	128	18658
-45	128	17582
-39	128	15959
-38	128	15558
-36	128	15332
-34	128	16358
-31	128	15565
-29	128	15286
-26	128	14413
-20	128	13259
-15	128	11919
-13	128	11731
-11	128	11581
-8	128	11556
-7	128	11905
-5	128	12639
-2	128	14228
5	128	16840
14	128	14219
19	128	13971
24	128	11355
25	128	11350
29	128	11078
31	128	11803
74	128	16771
76	128	13033
81	128	11924
84	128	12118
96	128	12845
101	128	12348
103	128	12408
105	128	12443
110	128	13793
113	128	13857
118	128	14101
122	128	14379
129	128	16588
136	128	17141
-86	127	19992
-78	127	19975
-72	127	19158
-71	127	18746
-70	127	18581
-67	127	18177
-61	127	19305
-37	127	15431
-35	127	14810
-34	127	14779
-31	127	14587
-30	127	14616
-25	127	14391
-24	127	13685
-23	127	13030
-20	127	12698
-14	127	11526
-10	127	11435
-8	127	11544
-6	127	12142
-3	127	13950
-2	127	14054
-1	127	14278
6	127	14319
15	127	14092
17	127	14034
20	127	13288
23	127	11432
25	127	11318
30	127	11018
75	127	14061
77	127	12385
80	127	11830
82	127	11513
83	127	11751
88	127	12954
89	127	14614
100	127	12580
102	127	12285
104	127	12371
106	127	12891
110	127	13688
112	127	13689
114	127	13662
117	127	13991
119	127	13999
121	127	14342
125	127	14789
127	127	15800
137	127	18509
-85	126	19638
-77	126	18789
-69	126	18328
-68	126	18138
-60	126	19171
-59	126	19076
-33	126	14760
-32	126	14186
-31	126	14839
-23	126	12961
-21	126	12452
-14	126	11109
-12	126	11106
-9	126	11376
-5	126	12582
-4	126	12624
5	126	14049
16	126	14002
18	126	13618
19	126	11828
21	126	11818
22	126	11668
26	126	11215
30	126	10990
78	126	12324
79	126	11875
81	126	11365
88	126	12308
101	126	12286
103	126	12229
107	126	13038
109	126	13659
113	126	13639
118	126	13744
120	126	13997
122	126	14568
123	126	14728
124	126	14721
126	126	15454
138	126	19321
-84	125	19246
-77	125	18743
-76	125	18716
-74	125	18608
-71	125	18402
-68	125	17916
-59	125	18969
-56	125	18950
-35	125	15875
-34	125	14283
-33	125	13983
-30	125	13663
-26	125	12825
-22	125	12138
-13	125	11100
-9	125	11295
5	125	13928
17	125	13428
18	125	12563
20	125	11820
26	125	11002
30	125	10755
34	125	13354
81	125	11284
82	125	11475
87	125	12256
101	125	12264
102	125	12108
108	125	13164
113	125	13624
119	125	13740
123	125	14664
130	125	16757
139	125	19663
140	125	19911
-88	124	19840
-87	124	19266
-85	124	18945
-84	124	19072
-75	124	18271
-72	124	17756
-69	124	18246
-68	124	17831
-59	124	17979
-57	124	17924
-33	124	13966
-30	124	13331
-28	124	13049
-26	124	12427
-22	124	12029
-14	124	11057
-10	124	11285
-8	124	11496
-1	124	11627
0	124	15267
5	124	13334
23	124	11554
25	124	10897
27	124	10715
30	124	10749
32	124	10932
33	124	11037
35	124	14097
77	124	14102
79	124	11965
80	124	11960
81	124	11217
86	124	12032
103	124	12052
112	124	13555
116	124	13646
118	124	13693
120	124	14117
121	124	14230
125	124	15296
128	124	15513
129	124	16020
135	124	18419
-88	123	19330
-86	123	18952
-84	123	18927
-80	123	19797
-76	123	18400
-74	123	17941
-71	123	17313
-67	123	17490
-61	123	18544
-58	123	17554
-34	123	15189
-32	123	13682
-29	123	13118
-28	123	12209
-27	123	11801
-21	123	11861
-19	123	12251
-13	123	10764
-12	123	10933
-11	123	11190
-2	123	11457
4	123	13002
8	123	14275
20	123	12989
21	123	12050
24	123	11112
26	123	10356
30	123	10460
31	123	10465
32	123	10853
34	123	11558
78	123	12607
80	123	11368
82	123	11125
86	123	11774
103	123	11994
104	123	12859
107	123	12986
109	123	12721
110	123	13023
111	123	13336
114	123	12827
116	123	13137
118	123	13692
124	123	14782
126	123	14834
127	123	14881
135	123	18056
-84	122	18926
-81	122	19503
-77	122	18831
-74	122	17860
-73	122	17402
-70	122	17290
-68	122	17174
-62	122	18052
-61	122	17891
-58	122	17406
-35	122	15205
-33	122	13482
-31	122	13321
-26	122	11653
-20	122	11767
-16	122	10886
-14	122	10587
-3	122	11136
2	122	12041
4	122	12187
9	122	13147
11	122	17584
22	122	11187
27	122	10198
30	122	10410
33	122	11689
35	122	12015
36	122	16484
78	122	13295
79	122	11932
81	122	11155
83	122	11005
85	122	11685
87	122	11690
88	122	11879
103	122	11935
108	122	12482
112	122	12652
115	122	12769
118	122	13605
123	122	14498
125	122	14809
128	122	16091
130	122	16369
135	122	17811
136	122	18020
-85	121	18940
-83	121	18841
-82	121	18957
-73	121	17964
-72	121	17371
-69	121	17159
-67	121	17113
-60	121	17212
-58	121	16869
-36	121	16863
-34	121	14948
-32	121	13392
-30	121	13153
-29	121	12660
-27	121	11615
-23	121	11178
-20	121	11121
-18	121	12139
-16	121	10840
-15	121	10290
-2	121	10981
3	121	11958
9	121	12659
11	121	12373
22	121	10921
24	121	10579
25	121	10049
26	121	9898
30	121	10119
31	121	11317
77	121	13526
84	121	10808
87	121	11204
101	121	11923
104	121	11925
105	121	11951
108	121	12287
112	121	12404
114	121	12691
118	121	13561
121	121	13907
122	121	14485
124	121	14548
129	121	16148
130	121	16417
131	121	16521
132	121	16561
133	121	17265
134	121	17526
137	121	18484
-83	120	18501
-71	120	16977
-70	120	16678
-69	120	16810
-67	120	17110
-66	120	18932
-59	120	16589
-33	120	14917
-30	120	13790
-28	120	12319
-26	120	11521
-24	120	11027
-21	120	10865
-19	120	10750
-14	120	10289
-2	120	10682
0	120	10688
1	120	11113
3	120	11270
10	120	12096
16	120	12540
21	120	10964
23	120	10564
24	120	10232
27	120	9768
29	120	10106
32	120	11752
44	120	15376
71	120	18625
77	120	13802
81	120	11409
82	120	10788
83	120	10787
86	120	11029
102	120	11777
103	120	11755
104	120	11851
108	120	11985
110	120	12110
111	120	12134
113	120	12446
118	120	13177
121	120	13691
125	120	15302
126	120	15448
-92	119	19748
-90	119	19694
-89	119	19184
-84	119	18925
-83	119	18142
-69	119	16666
-68	119	16448
-67	119	16419
-59	119	16312
-34	119	16421
-27	119	12105
-25	119	11066
-24	119	11008
-20	119	10709
-16	119	10497
-15	119	10052
-14	119	10339
-13	119	10348
-1	119	10642
3	119	10537
4	119	11420
7	119	12276
10	119	11022
15	119	11202
20	119	11074
28	119	9721
43	119	13587
45	119	14971
71	119	15359
80	119	11716
82	119	10592
85	119	10806
87	119	11146
95	119	12296
104	119	11640
105	119	11655
107	119	11537
109	119	11997
117	119	12955
119	119	13521
120	119	13622
121	119	14171
122	119	14671
123	119	14702
124	119	14746
-91	118	19442
-88	118	19166
-83	118	17808
-81	118	18247
-70	118	16367
-68	118	16339
-62	118	15953
-59	118	16026
-57	118	16052
-24	118	11399
-23	118	10796
-21	118	10685
-15	118	10006
-12	118	10976
-2	118	10633
2	118	10536
6	118	11025
9	118	10896
16	118	10994
28	118	9651
42	118	13469
44	118	13937
46	118	16518
71	118	14669
83	118	10584
85	118	10643
94	118	12154
97	118	11927
105	118	11541
106	118	11389
109	118	11876
118	118	12327
119	118	13424
120	118	13853
125	118	14775
126	118	15395
127	118	15511
128	118	15905
129	118	17411
139	118	18532
142	118	19219
150	118	19944
156	118	19959
160	118	19659
-94	117	19904
-91	117	19369
-90	117	19026
-89	117	18903
-82	117	17664
-79	117	17780
-70	117	16147
-67	117	16001
-65	117	17354
-62	117	15643
-58	117	15986
-22	117	10418
-14	117	10004
-1	117	10593
1	117	10519
7	117	10408
8	117	10763
14	117	11230
15	117	10535
18	117	11773
28	117	9362
29	117	9808
34	117	11503
35	117	11920
42	117	12970
46	117	17279
60	117	14915
62	117	14407
71	117	13667
72	117	16248
84	117	10491
94	117	11815
96	117	11451
105	117	11099
108	117	11223
110	117	11484
115	117	11993
117	117	12215
119	117	13151
121	117	14209
128	117	15908
138	117	18473
140	117	18663
141	117	18985
151	117	18308
155	117	19921
159	117	19658
161	117	19800
-93	116	19616
-92	116	19456
-88	116	18683
-83	116	17851
-81	116	17479
-80	116	17315
-71	116	16246
-69	116	15719
-67	116	15786
-65	116	14984
-63	116	15362
-62	116	15588
-58	116	15841
-21	116	10362
-14	116	9933
0	116	9990
6	116	10091
[truncated: 17,997 more rows]
