# Supplementary material for: Uncovering inequality through multifractality of land prices: 1912 and contemporary Kyoto
Source: PLoS One. 2018 Apr 30;13(4):e0196737. doi: 10.1371/journal.pone.0196737 (PMC5927455; doi:10.1371/journal.pone.0196737)
Supplement: S5 Dataset — (CSV) [file pone.0196737.s006.csv]

pxcor	pycor	landprice
4	147	19926
4	146	19721
3	145	19586
1	144	19345
2	144	19493
2	143	19289
-3	142	19709
-2	142	19670
-1	142	19454
0	142	19302
1	142	19238
-1	141	18902
0	141	18915
1	141	18747
3	141	19048
111	141	19513
112	141	19405
123	141	19975
124	141	19796
125	141	19840
-3	140	18829
-2	140	19589
0	140	18605
2	140	18700
112	140	18742
115	140	19991
118	140	19596
125	140	19689
-5	139	19325
-4	139	18710
-1	139	18634
0	139	18798
1	139	18122
100	139	19965
110	139	19773
111	139	19005
112	139	18692
113	139	19347
114	139	18595
115	139	19782
118	139	19577
120	139	19841
123	139	19753
125	139	19615
-3	138	18479
-2	138	18981
0	138	18487
2	138	18072
24	138	19839
25	138	19995
27	138	19501
29	138	19751
99	138	19514
105	138	19768
109	138	19582
110	138	19153
111	138	18687
112	138	19075
114	138	18550
117	138	19292
118	138	18743
119	138	18914
120	138	19379
122	138	19273
124	138	19606
-4	137	18194
-3	137	18884
-1	137	19375
1	137	17814
2	137	19576
3	137	19303
4	137	19866
21	137	19313
25	137	18797
26	137	18845
28	137	19583
98	137	19909
100	137	19389
106	137	19328
109	137	19658
110	137	18954
111	137	18600
113	137	18403
116	137	18431
117	137	18639
118	137	18545
120	137	18965
121	137	18998
122	137	19077
124	137	19549
-3	136	17485
-2	136	17891
0	136	17803
20	136	18811
23	136	19739
25	136	18709
26	136	18802
27	136	18945
100	136	19336
101	136	19983
104	136	19149
105	136	18663
112	136	18278
115	136	18286
117	136	18434
123	136	19460
-3	135	17757
-2	135	17263
-1	135	17723
2	135	19054
3	135	19098
18	135	18818
19	135	18649
23	135	18474
24	135	18117
27	135	19051
99	135	19922
101	135	19068
102	135	19563
106	135	18506
108	135	18771
109	135	19070
111	135	18664
113	135	18248
114	135	18146
116	135	19362
117	135	18724
118	135	19029
-5	134	18365
-4	134	17698
-3	134	17991
-2	134	17206
-1	134	16830
0	134	17098
2	134	17621
10	134	19688
12	134	19441
17	134	19540
18	134	19183
19	134	18448
20	134	17758
21	134	19882
22	134	18000
23	134	18033
25	134	18211
26	134	19931
27	134	19213
28	134	19401
29	134	19622
100	134	18982
104	134	18371
105	134	17977
109	134	18589
111	134	18260
112	134	18174
113	134	18060
114	134	18359
117	134	19042
119	134	19182
121	134	19653
122	134	19981
-11	133	19901
-4	133	17779
-3	133	17449
-2	133	18096
-1	133	17207
0	133	16658
2	133	19472
3	133	16732
11	133	19266
18	133	18568
19	133	17418
20	133	18472
21	133	17713
25	133	19081
26	133	18873
27	133	19581
99	133	19515
100	133	18720
101	133	18451
102	133	18180
103	133	18178
106	133	17634
107	133	17906
108	133	17875
111	133	19339
113	133	18010
114	133	19020
115	133	18695
119	133	19191
120	133	19416
121	133	19617
-10	132	19619
-1	132	18115
0	132	16651
1	132	16626
2	132	16323
6	132	19293
9	132	19188
11	132	18903
17	132	18804
20	132	17345
21	132	17125
104	132	17912
106	132	17403
107	132	17456
109	132	17800
113	132	17366
114	132	17490
115	132	17672
116	132	17727
117	132	17978
-10	131	19251
-4	131	19463
-2	131	18187
1	131	16321
2	131	18779
3	131	17952
7	131	18953
10	131	18812
11	131	18244
15	131	19015
21	131	16723
24	131	17515
25	131	18626
100	131	19267
104	131	17579
105	131	17346
107	131	17164
108	131	17791
109	131	17301
110	131	17197
111	131	17230
112	131	17260
115	131	17522
117	131	18878
118	131	18889
119	131	19190
-10	130	19475
-9	130	18970
-4	130	17726
-2	130	17068
-1	130	18816
0	130	18956
1	130	16306
3	130	17149
8	130	18876
9	130	19329
10	130	18243
12	130	19250
15	130	18544
16	130	18756
19	130	16762
21	130	16474
23	130	16909
24	130	17142
99	130	18750
101	130	18450
102	130	17763
106	130	17158
107	130	16964
108	130	17664
109	130	17135
113	130	17310
114	130	17350
117	130	19207
120	130	19498
-8	129	18895
-6	129	19283
-5	129	18235
-4	129	16709
-3	129	17895
-1	129	16281
0	129	16279
1	129	16692
2	129	16957
8	129	17377
9	129	17947
13	129	17833
14	129	18221
20	129	16294
21	129	16466
22	129	16684
25	129	18032
100	129	17971
101	129	17137
103	129	18208
104	129	18468
106	129	18129
107	129	17099
108	129	16867
109	129	17318
113	129	18791
114	129	17975
118	129	19334
-17	128	19824
-8	128	18728
-4	128	16532
-1	128	18223
0	128	16181
1	128	17287
5	128	16365
7	128	16996
8	128	17774
9	128	17663
10	128	18576
12	128	17696
14	128	17647
15	128	18197
17	128	18527
19	128	16129
21	128	19491
24	128	18920
26	128	16703
27	128	19759
31	128	19271
95	128	19916
98	128	19940
101	128	17667
102	128	17079
103	128	18132
107	128	18147
109	128	16753
111	128	17238
112	128	17741
115	128	17988
-16	127	19723
-15	127	19551
-8	127	16794
-4	127	16641
-3	127	15959
-2	127	16183
-1	127	15774
0	127	15789
2	127	16291
3	127	16517
6	127	16156
7	127	17307
12	127	17311
13	127	17605
16	127	18353
19	127	16081
20	127	15986
24	127	16421
25	127	16363
29	127	18534
31	127	19071
32	127	18925
34	127	19610
96	127	19847
99	127	18584
102	127	16807
105	127	17333
107	127	16994
108	127	16701
110	127	16963
116	127	18871
-14	126	19080
-13	126	19172
-10	126	19330
-8	126	19358
-7	126	16062
-5	126	15738
-2	126	15607
2	126	15961
3	126	15854
4	126	15610
5	126	15816
12	126	16478
16	126	16805
19	126	15979
21	126	17136
22	126	15475
23	126	15486
24	126	15876
25	126	16806
30	126	17662
31	126	17653
32	126	17717
33	126	18144
97	126	19524
100	126	17873
101	126	17972
102	126	16510
105	126	17156
106	126	16744
107	126	16661
108	126	16690
116	126	19277
135	126	19726
-13	125	18987
-10	125	19618
-9	125	18861
-8	125	16700
-7	125	19951
-6	125	15775
-4	125	15501
-3	125	15240
-2	125	15084
1	125	15756
5	125	15444
6	125	16638
13	125	16161
14	125	15703
17	125	16022
19	125	17245
20	125	15497
21	125	14673
22	125	17019
24	125	16499
26	125	17285
27	125	18313
30	125	17591
31	125	17785
34	125	18240
35	125	18757
36	125	19216
93	125	19910
94	125	19974
96	125	19210
99	125	19092
100	125	17268
103	125	15921
104	125	16165
107	125	16493
110	125	17148
111	125	17160
134	125	19707
-20	124	19276
-18	124	19088
-12	124	18079
-10	124	19765
-8	124	16782
-5	124	17548
-2	124	14991
0	124	15137
1	124	15370
3	124	15396
4	124	15331
5	124	15051
6	124	15110
8	124	15692
15	124	15554
16	124	14753
17	124	14364
20	124	14641
21	124	14983
25	124	15790
26	124	18414
27	124	17383
29	124	16893
30	124	17468
31	124	17805
94	124	19486
96	124	18777
100	124	16896
101	124	19911
102	124	15994
103	124	15701
104	124	15686
106	124	15766
108	124	17944
109	124	16728
112	124	17200
113	124	18881
134	124	19603
135	124	19520
-21	123	19722
-19	123	18407
-13	123	16435
-11	123	18198
-9	123	18217
-3	123	14417
-2	123	15825
-1	123	14492
5	123	14487
7	123	14287
8	123	15299
10	123	16010
15	123	15452
16	123	14445
17	123	14851
18	123	14323
20	123	13973
21	123	15634
23	123	14447
25	123	16228
26	123	15702
27	123	15739
28	123	15718
29	123	16088
30	123	17786
31	123	17476
32	123	18813
94	123	19507
95	123	19067
96	123	18364
101	123	16551
103	123	16488
105	123	15508
106	123	15582
107	123	16246
108	123	16265
127	123	19917
134	123	19430
135	123	19458
136	123	19928
-19	122	19601
-18	122	18004
-17	122	18983
-16	122	17900
-15	122	17628
-14	122	19394
-13	122	16298
-5	122	16280
-2	122	14397
-1	122	15581
4	122	15140
6	122	14332
8	122	14183
9	122	13900
10	122	14756
14	122	16005
15	122	14926
17	122	15593
19	122	14191
21	122	13843
22	122	13886
26	122	15281
27	122	15848
28	122	14591
29	122	14873
30	122	15561
32	122	18907
92	122	19633
94	122	19147
97	122	18177
99	122	16923
100	122	16480
103	122	15336
104	122	15489
105	122	15695
106	122	15524
107	122	15713
108	122	16878
111	122	16880
114	122	18854
115	122	19059
125	122	19377
126	122	19887
134	122	19214
135	122	19730
-18	121	18967
-17	121	17750
-16	121	17790
-14	121	17440
-13	121	16144
-11	121	17720
-9	121	15092
-4	121	15201
-3	121	14244
-2	121	14894
-1	121	14231
6	121	14059
7	121	13920
8	121	13867
9	121	14569
14	121	14932
15	121	14955
21	121	13832
24	121	14237
26	121	14403
27	121	14567
28	121	14562
31	121	17076
92	121	18949
96	121	17768
97	121	17749
98	121	17609
101	121	16385
102	121	16366
103	121	15495
104	121	15231
105	121	16153
106	121	16054
108	121	16379
110	121	16665
112	121	16947
113	121	17838
120	121	19231
121	121	19055
126	121	19223
133	121	19184
136	121	19982
-41	120	19891
-40	120	19830
-19	120	18312
-18	120	17596
-17	120	17533
-15	120	16733
-14	120	16312
-12	120	14891
-9	120	14946
-4	120	14975
-2	120	13804
2	120	14090
6	120	15674
8	120	13625
13	120	15163
16	120	15385
17	120	15402
21	120	13763
24	120	13889
25	120	18139
27	120	14310
28	120	16190
29	120	15094
30	120	15708
93	120	18051
99	120	17228
101	120	16263
103	120	17769
104	120	16237
105	120	15157
106	120	15509
107	120	15494
108	120	15589
109	120	16332
113	120	17869
115	120	17724
120	120	18433
126	120	18958
127	120	19211
129	120	19239
133	120	19165
-41	119	19786
-40	119	19874
-19	119	18863
-16	119	17295
-15	119	16932
-13	119	15615
-12	119	16653
-11	119	14714
-10	119	14876
-8	119	16776
-3	119	18239
-2	119	13783
0	119	13766
1	119	13989
2	119	14081
5	119	13131
6	119	13081
7	119	13473
20	119	13723
23	119	13567
24	119	16215
26	119	14303
27	119	14054
28	119	13960
30	119	15626
31	119	18546
35	119	19987
36	119	19265
93	119	17922
100	119	16239
104	119	15120
105	119	17917
106	119	15448
108	119	16080
110	119	17491
111	119	16669
114	119	17633
115	119	18165
119	119	17615
126	119	18526
130	119	18922
131	119	18698
132	119	18840
133	119	19902
-41	118	19079
-12	118	15237
-11	118	14110
-10	118	14102
-3	118	14083
-2	118	13531
-1	118	13225
3	118	14646
5	118	12998
8	118	13683
9	118	13547
10	118	14302
18	118	14311
20	118	14255
21	118	13259
22	118	13336
23	118	13686
24	118	13667
26	118	18716
28	118	16596
29	118	13806
31	118	18176
32	118	17101
33	118	18586
35	118	19025
37	118	19771
92	118	17516
94	118	18099
100	118	16026
102	118	16455
103	118	15115
105	118	15338
107	118	17813
109	118	16301
110	118	16376
112	118	18003
114	118	17488
115	118	17639
119	118	17423
120	118	17987
121	118	19044
126	118	18498
129	118	18820
130	118	18650
131	118	19747
133	118	19028
-42	117	19226
-40	117	19036
-39	117	19677
-38	117	19655
-17	117	18255
-15	117	16637
-13	117	15822
-11	117	18726
-10	117	14575
-9	117	13576
0	117	13078
1	117	13009
5	117	12562
6	117	12941
9	117	13451
17	117	14274
21	117	13390
22	117	13003
23	117	12879
25	117	18124
27	117	15811
28	117	17737
29	117	13729
30	117	14246
31	117	14378
32	117	17826
34	117	17247
83	117	19512
84	117	18896
93	117	17069
94	117	17705
96	117	17510
99	117	16278
101	117	15649
103	117	14981
104	117	15131
105	117	15988
111	117	16962
113	117	17018
115	117	17858
118	117	17365
124	117	19639
127	117	18292
129	117	19950
130	117	18415
132	117	19648
134	117	19724
-44	116	19858
-42	116	19117
-41	116	18624
-40	116	18485
-39	116	18547
-38	116	19533
-37	116	18355
-36	116	18974
-35	116	19863
-16	116	17347
-14	116	16602
-10	116	14052
-9	116	13405
-8	116	13463
-7	116	13991
-3	116	12954
0	116	13544
1	116	12741
4	116	12384
7	116	12605
9	116	12836
13	116	13513
14	116	13195
15	116	14588
17	116	13548
18	116	14436
20	116	13299
21	116	13087
23	116	12675
24	116	12860
26	116	15883
28	116	13596
32	116	14233
33	116	15963
77	116	19968
78	116	19545
79	116	19311
84	116	18667
86	116	19703
92	116	16989
95	116	16900
96	116	17671
100	116	16074
102	116	15361
103	116	14715
104	116	16876
105	116	15185
106	116	15418
110	116	18721
114	116	17009
117	116	16827
119	116	18723
121	116	18047
123	116	18102
124	116	18321
125	116	17759
126	116	17811
127	116	18941
130	116	18203
133	116	18991
-43	115	19729
-42	115	18732
-41	115	19777
-40	115	18039
-37	115	18352
-36	115	19424
-19	115	19629
-18	115	19527
-17	115	18936
-15	115	17738
-14	115	16218
-11	115	14337
-10	115	13623
-8	115	13285
-5	115	14775
-4	115	12877
2	115	12419
5	115	11805
6	115	12046
8	115	13116
10	115	12446
12	115	13971
13	115	14638
14	115	13145
15	115	14257
16	115	14060
18	115	12955
19	115	12969
20	115	12907
24	115	12649
28	115	13231
29	115	14761
30	115	13410
31	115	13565
32	115	14898
34	115	19066
35	115	18707
71	115	19923
78	115	19779
80	115	19180
82	115	18166
84	115	18570
85	115	17730
87	115	19297
93	115	16276
94	115	16578
95	115	16865
100	115	18541
103	115	15270
104	115	14600
105	115	15531
106	115	15269
113	115	16529
115	115	17028
116	115	16722
117	115	17202
122	115	17284
123	115	17331
124	115	17502
129	115	18153
131	115	18370
132	115	18454
133	115	19107
134	115	19912
-44	114	19925
-40	114	19208
-39	114	17935
-38	114	17903
-36	114	17823
-35	114	18157
-34	114	17923
-33	114	18283
-14	114	15698
-13	114	14970
-11	114	14248
-10	114	13833
-8	114	13128
-6	114	13539
-5	114	13972
-4	114	12810
-3	114	12849
1	114	13200
3	114	11685
4	114	16038
6	114	11759
8	114	12997
11	114	11999
13	114	12794
15	114	12937
19	114	12621
20	114	12396
23	114	12421
26	114	13727
27	114	13036
28	114	16647
29	114	14751
30	114	13383
32	114	13775
34	114	16553
71	114	19124
75	114	19939
78	114	19308
79	114	19257
80	114	18326
82	114	18786
83	114	17555
86	114	17506
87	114	19649
91	114	16559
92	114	16456
94	114	16043
99	114	16437
100	114	15134
102	114	14508
103	114	15230
104	114	14572
105	114	16317
106	114	15262
107	114	15521
110	114	16245
112	114	16496
113	114	16375
115	114	16663
116	114	16861
120	114	17041
121	114	17062
122	114	18563
124	114	17650
126	114	18309
128	114	18007
132	114	19201
133	114	19517
134	114	19122
135	114	19990
137	114	19772
138	114	19878
-41	113	19368
-40	113	19241
-38	113	17487
-36	113	17328
-34	113	17669
-33	113	18946
-13	113	14887
-12	113	14724
-10	113	13835
-9	113	15869
-7	113	13118
-5	113	12616
-4	113	13032
-2	113	12423
-1	113	12011
0	113	13940
4	113	11579
6	113	11732
8	113	12120
9	113	12201
11	113	11810
13	113	12215
14	113	12824
15	113	12454
20	113	12393
22	113	12324
24	113	12435
25	113	12607
26	113	12710
28	113	13135
29	113	13227
30	113	13725
31	113	14759
32	113	14534
33	113	14430
34	113	18279
35	113	19151
72	113	19073
74	113	18410
79	113	19521
81	113	18038
84	113	17050
85	113	16325
92	113	19388
95	113	15728
99	113	15389
101	113	14762
102	113	15744
103	113	14435
105	113	14466
109	113	15834
113	113	16485
114	113	16319
119	113	17012
124	113	17725
125	113	17711
126	113	17807
127	113	17880
129	113	19026
134	113	19128
136	113	19593
137	113	19705
-41	112	19415
-37	112	17104
-36	112	16992
-34	112	17974
-33	112	17627
-13	112	16445
-11	112	14605
-8	112	13094
-7	112	13696
-5	112	12611
-4	112	12487
-3	112	12092
-2	112	11978
1	112	11691
4	112	11470
6	112	11469
8	112	11250
10	112	11736
13	112	11884
14	112	11720
15	112	12226
18	112	12614
19	112	11994
20	112	12168
21	112	12062
26	112	12608
27	112	19380
29	112	14352
32	112	14473
34	112	17932
36	112	18396
72	112	17949
73	112	18275
75	112	19371
82	112	17475
85	112	15953
87	112	17965
89	112	16450
92	112	16477
94	112	15061
95	112	15048
97	112	14260
101	112	14525
102	112	14376
104	112	14446
106	112	14507
107	112	15089
110	112	15575
112	112	16154
113	112	16175
114	112	16335
116	112	17281
120	112	17007
121	112	17189
123	112	17503
125	112	19291
128	112	19110
134	112	19382
135	112	19256
137	112	19744
-39	111	19815
-37	111	19021
-35	111	16811
-34	111	17259
-32	111	17187
-8	111	12787
-6	111	12571
-1	111	11653
0	111	12906
2	111	11526
4	111	11182
6	111	11918
7	111	11444
8	111	12192
9	111	11118
11	111	12485
14	111	11468
19	111	11458
20	111	11830
21	111	12373
25	111	12660
32	111	15530
35	111	18015
73	111	17536
83	111	17425
84	111	17224
85	111	15952
87	111	16147
88	111	16032
93	111	15648
94	111	15881
96	111	14210
97	111	14149
101	111	14036
102	111	15947
107	111	14822
108	111	15015
110	111	15401
111	111	15488
112	111	15638
113	111	15735
114	111	15849
115	111	16522
119	111	16911
120	111	17034
122	111	17353
127	111	19635
-40	110	18306
-34	110	16683
-33	110	17123
-11	110	14366
-10	110	12869
-9	110	12496
-5	110	12456
-1	110	11388
3	110	11023
4	110	12095
8	110	10630
11	110	11157
15	110	11467
19	110	11415
20	110	11812
21	110	12560
24	110	12800
25	110	13350
68	110	18930
71	110	17325
73	110	16894
74	110	18368
85	110	19248
86	110	15419
87	110	15440
88	110	16309
96	110	14104
99	110	15540
100	110	13979
107	110	15247
108	110	15356
109	110	15159
110	110	17623
113	110	16102
114	110	15842
117	110	16666
118	110	16829
122	110	17571
-39	109	18195
-35	109	18603
-33	109	16670
-11	109	13184
-9	109	12428
-7	109	14131
-6	109	12217
-5	109	12076
-3	109	11806
-2	109	12107
0	109	10208
1	109	10133
2	109	10117
5	109	10631
7	109	10451
9	109	11234
10	109	11112
15	109	11293
16	109	11923
18	109	11197
19	109	12357
23	109	13125
69	109	18457
72	109	16792
87	109	15193
88	109	15127
92	109	15079
95	109	14162
97	109	13963
100	109	13927
103	109	17572
108	109	15236
110	109	15783
113	109	17044
115	109	15941
116	109	16706
117	109	16475
120	109	17597
122	109	17748
123	109	17590
124	109	17692
127	109	19938
-40	108	18548
-38	108	18160
-32	108	16418
-30	108	19895
-29	108	18668
-14	108	18735
-12	108	16071
-11	108	14076
-10	108	14313
-9	108	12726
-8	108	12360
-7	108	12282
-4	108	11611
-3	108	11504
-1	108	10397
0	108	10719
2	108	11472
3	108	9997
4	108	10174
7	108	10424
8	108	10358
9	108	10538
16	108	10960
17	108	11132
19	108	13000
20	108	13496
24	108	13367
67	108	18628
68	108	18163
71	108	16409
73	108	17240
85	108	17428
86	108	16268
89	108	14944
93	108	14904
96	108	13858
97	108	13795
98	108	13874
99	108	13235
100	108	15832
103	108	15213
104	108	14329
105	108	17941
107	108	17968
109	108	15630
116	108	16194
118	108	16554
120	108	17499
121	108	18304
125	108	18940
127	108	19831
-40	107	18785
-38	107	17368
-32	107	16025
-31	107	17360
-30	107	17015
-15	107	17512
-14	107	17773
-13	107	16523
-12	107	14988
-10	107	14019
-7	107	12813
-4	107	11813
-3	107	11030
-2	107	10476
4	107	9996
5	107	9992
8	107	10319
10	107	11014
15	107	10868
17	107	11135
18	107	11922
20	107	13428
69	107	18159
70	107	17889
72	107	16383
73	107	17195
74	107	16835
75	107	19142
88	107	14978
89	107	15932
90	107	14713
94	107	14204
95	107	13933
98	107	13256
99	107	13202
100	107	15102
101	107	13634
102	107	13651
103	107	13811
104	107	14217
105	107	17165
107	107	15414
116	107	16338
118	107	17384
119	107	17083
121	107	17500
124	107	18764
126	107	18657
-50	106	19662
-37	106	17361
-36	106	17460
-32	106	16591
-31	106	15965
-28	106	18135
-25	106	19494
-14	106	16863
-7	106	13190
-5	106	18098
-3	106	10938
-2	106	11016
-1	106	11705
1	106	10065
2	106	9989
3	106	9962
4	106	10799
6	106	9722
7	106	9927
8	106	10025
14	106	10855
21	106	14861
62	106	19097
63	106	19487
64	106	18850
71	106	17865
72	106	16373
74	106	16687
91	106	14543
97	106	13508
98	106	13160
99	106	13305
100	106	13580
103	106	13808
104	106	14432
105	106	14732
106	106	14879
117	106	16377
122	106	17934
123	106	18207
124	106	18458
125	106	18615
126	106	18917
-54	105	19537
-53	105	19278
-52	105	19354
-51	105	19602
-49	105	19766
-39	105	18973
-38	105	17937
-37	105	17881
-36	105	16539
-35	105	16917
-32	105	15895
-29	105	18149
-28	105	17629
-26	105	18158
-13	105	18806
-8	105	16404
-4	105	12181
-2	105	11199
0	105	10401
2	105	9949
4	105	9926
5	105	9906
6	105	9715
7	105	9909
8	105	11965
9	105	10200
12	105	10638
13	105	10769
17	105	11869
18	105	12024
22	105	15382
23	105	16401
63	105	17998
67	105	19385
69	105	19770
72	105	18641
73	105	15374
74	105	16105
78	105	17014
80	105	16096
89	105	15275
90	105	14200
91	105	14078
98	105	13618
99	105	13142
103	105	14046
104	105	14598
105	105	14671
106	105	16597
116	105	16504
117	105	16982
118	105	17348
122	105	18110
123	105	18298
-52	104	19164
-50	104	18529
-38	104	19560
-35	104	15773
-34	104	17856
-33	104	16240
-32	104	15605
-28	104	16548
-27	104	17032
-4	104	12595
-1	104	11284
0	104	10914
1	104	11505
2	104	9761
4	104	10101
5	104	9461
10	104	10029
11	104	10166
13	104	10693
15	104	10937
16	104	11022
19	104	12761
22	104	15482
64	104	16457
67	104	16845
69	104	15387
72	104	14744
74	104	16725
75	104	15091
77	104	15415
78	104	16229
80	104	15078
82	104	17828
83	104	17830
92	104	14020
98	104	13055
99	104	13292
100	104	13291
102	104	14164
103	104	14962
104	104	18637
105	104	16070
115	104	17910
118	104	17216
122	104	18531
123	104	19027
-53	103	19947
-51	103	18420
-34	103	15643
-33	103	15346
-32	103	15107
-27	103	15776
-20	103	18803
-5	103	12603
-1	103	13575
2	103	11376
3	103	9672
5	103	9393
6	103	9536
7	103	9630
9	103	9731
10	103	10294
11	103	9806
12	103	10555
14	103	10706
15	103	11840
23	103	16855
62	103	17930
65	103	16380
67	103	15925
68	103	15453
69	103	15226
72	103	14416
73	103	15769
74	103	14550
77	103	14940
79	103	14710
81	103	14817
92	103	13759
93	103	13251
95	103	13681
97	103	13014
98	103	13186
100	103	14474
101	103	13695
117	103	19113
119	103	17771
122	103	18601
124	103	19783
-51	102	19086
-50	102	18204
-49	102	18054
-46	102	18980
-42	102	19624
-32	102	15945
-31	102	14960
-30	102	14951
-27	102	15329
-20	102	16465
-16	102	17846
2	102	10381
3	102	10147
4	102	9584
6	102	9328
7	102	9345
8	102	9726
10	102	9765
12	102	9946
14	102	10743
21	102	12633
43	102	19826
44	102	19761
46	102	19522
61	102	17320
64	102	15733
67	102	18114
68	102	13942
69	102	15019
73	102	13767
75	102	14011
77	102	15242
78	102	13990
79	102	14047
80	102	14660
81	102	16027
94	102	13059
95	102	13057
96	102	13509
97	102	13013
98	102	12926
122	102	18794
-52	101	19120
-51	101	18866
-49	101	17439
-47	101	18162
-44	101	17559
-43	101	18661
-35	101	16640
-30	101	14419
-29	101	14461
-28	101	14526
-26	101	16761
-25	101	14663
-21	101	16217
-19	101	13948
-16	101	16011
-9	101	17945
0	101	11696
2	101	10603
5	101	9169
6	101	9119
8	101	10922
9	101	10232
20	101	12467
21	101	13260
43	101	19574
45	101	18730
55	101	19105
58	101	19886
60	101	15551
61	101	15498
62	101	15263
65	101	15121
66	101	14144
67	101	16251
69	101	13476
72	101	14456
74	101	13690
76	101	16526
77	101	13801
79	101	15772
86	101	14367
95	101	12756
96	101	13665
98	101	12921
99	101	14643
100	101	13389
101	101	14682
102	101	16086
122	101	18893
-52	100	18891
-50	100	18034
-49	100	18348
-48	100	16970
-46	100	17341
-45	100	16837
-44	100	17146
-36	100	16707
-35	100	15397
-31	100	14963
-29	100	13841
-28	100	14692
-26	100	14111
-24	100	16065
-20	100	16178
-18	100	13402
-17	100	15970
-9	100	16847
1	100	11682
2	100	9776
3	100	9555
5	100	9015
9	100	10063
14	100	11836
19	100	12077
20	100	12118
22	100	13472
24	100	15819
44	100	16877
55	100	19145
56	100	19069
58	100	18597
61	100	16297
62	100	15740
63	100	15249
66	100	15650
67	100	13382
68	100	14106
69	100	13365
74	100	13434
75	100	14637
76	100	13744
87	100	13937
89	100	13907
96	100	12590
97	100	12676
99	100	13106
101	100	14862
102	100	16711
103	100	16633
121	100	19979
123	100	19093
-52	99	19859
-51	99	19243
-50	99	18137
-47	99	16812
-45	99	16631
-36	99	16334
-35	99	14709
-34	99	14699
-29	99	13602
-26	99	13237
-20	99	15671
-19	99	12714
-9	99	16121
1	99	11358
2	99	12049
3	99	9137
4	99	9129
5	99	8850
6	99	8997
7	99	9370
8	99	9542
12	99	10441
13	99	10884
15	99	12694
17	99	11822
18	99	11717
19	99	13168
20	99	15859
23	99	15184
44	99	16454
45	99	17452
48	99	17480
50	99	18141
57	99	18242
63	99	16440
64	99	15033
65	99	14965
66	99	13381
69	99	12763
70	99	13120
75	99	13429
88	99	13635
96	99	12518
97	99	14349
100	99	13245
101	99	14222
102	99	15196
122	99	19287
123	99	19595
-46	98	16035
-43	98	18490
-36	98	15209
-34	98	14833
-33	98	14207
-31	98	14067
-28	98	13358
-27	98	12874
-20	98	12494
-19	98	15309
-8	98	13278
-4	98	11560
5	98	8750
6	98	9517
8	98	10033
9	98	9619
10	98	9678
11	98	9753
16	98	11522
17	98	11672
24	98	16822
45	98	16396
46	98	15935
48	98	16875
49	98	17339
57	98	17622
58	98	19758
65	98	14290
67	98	13178
68	98	12642
74	98	13244
75	98	13452
76	98	13700
83	98	14261
85	98	14223
88	98	13419
92	98	14189
94	98	12781
95	98	12586
97	98	12445
98	98	12936
99	98	14368
100	98	14265
101	98	13483
-99	97	19800
-96	97	19888
-53	97	18826
-46	97	16400
-45	97	15812
-44	97	15765
-37	97	16716
-35	97	15076
-33	97	13435
-32	97	16230
-30	97	13263
-28	97	12834
-27	97	12893
-26	97	15283
-25	97	16197
-20	97	12898
-19	97	12208
-17	97	14552
-10	97	16055
-9	97	13241
-4	97	10982
-3	97	10862
-2	97	10626
-1	97	10438
3	97	9775
4	97	8871
5	97	8749
6	97	9984
7	97	9974
8	97	9315
12	97	10770
15	97	11484
16	97	12012
17	97	13092
47	97	15763
56	97	17186
64	97	14268
68	97	12414
74	97	13230
79	97	14068
82	97	19095
83	97	14784
84	97	13584
89	97	13010
91	97	13223
95	97	13331
96	97	12387
97	97	12330
99	97	13053
104	97	17277
-99	96	19716
-95	96	19647
-53	96	19843
-52	96	18460
-47	96	18385
-45	96	16388
-43	96	15745
-40	96	16664
-36	96	14798
-32	96	13170
-31	96	12730
-27	96	12538
-21	96	12748
-19	96	11701
-18	96	12792
-16	96	15887
-8	96	13012
-7	96	12441
-4	96	11908
-3	96	11052
0	96	10096
1	96	9879
2	96	9116
3	96	9200
5	96	8658
6	96	8922
7	96	8625
8	96	8714
9	96	9365
10	96	9976
11	96	10102
12	96	10238
15	96	11028
16	96	11301
46	96	16039
47	96	15625
55	96	16817
62	96	16927
63	96	13694
66	96	12840
67	96	12341
69	96	12579
75	96	13123
80	96	13922
84	96	13182
85	96	14818
90	96	12760
94	96	14553
95	96	12281
96	96	12096
98	96	14959
99	96	13219
102	96	14989
103	96	15862
108	96	17588
112	96	18666
-98	95	19654
-96	95	19384
-95	95	19295
-94	95	19849
-93	95	19896
-51	95	18435
-50	95	18599
-48	95	16815
-47	95	16341
-43	95	15379
-42	95	15438
-41	95	15317
-40	95	15693
-36	95	13996
-32	95	13401
-31	95	12235
-30	95	14412
-28	95	12367
-26	95	13698
-20	95	11689
-19	95	12031
-16	95	15991
-9	95	13376
-7	95	12370
2	95	9250
3	95	8896
4	95	8713
5	95	11013
6	95	8607
8	95	8673
10	95	9401
13	95	10371
14	95	10718
15	95	11888
48	95	15487
49	95	17258
51	95	17836
55	95	15350
64	95	12461
66	95	12158
67	95	11991
75	95	13115
78	95	13563
79	95	14196
80	95	13824
81	95	13098
83	95	12916
84	95	14386
86	95	13180
87	95	12753
91	95	12473
92	95	12074
94	95	11997
95	95	11995
99	95	14156
100	95	14072
101	95	14270
104	95	14702
107	95	16595
113	95	17905
-99	94	19944
-97	94	19391
-96	94	19304
-95	94	19252
-94	94	19399
-89	94	19664
-50	94	18384
-48	94	16555
-47	94	16151
-46	94	16135
-45	94	16384
-43	94	15286
-40	94	14501
-38	94	16057
-37	94	13214
-36	94	14374
-31	94	13282
-30	94	11551
-29	94	12044
-28	94	11829
-22	94	12184
-21	94	11359
-13	94	14676
-8	94	11804
1	94	9656
4	94	9558
6	94	9173
7	94	8528
8	94	9497
9	94	8889
11	94	10586
16	94	14776
48	94	15267
52	94	17611
53	94	14185
54	94	14392
55	94	15507
65	94	12196
67	94	13161
68	94	11935
70	94	12923
71	94	12780
75	94	12740
76	94	12908
79	94	13491
81	94	12438
82	94	12479
84	94	15125
88	94	12656
90	94	12471
91	94	12078
92	94	11715
94	94	11725
95	94	12293
97	94	12284
102	94	14513
103	94	14460
104	94	18322
108	94	16028
114	94	16898
-98	93	19414
-95	93	19114
-92	93	19584
-90	93	19661
-69	93	19929
-68	93	19788
-67	93	19680
-66	93	19634
-50	93	18173
-49	93	17479
-48	93	19322
-45	93	16016
-44	93	15407
-42	93	14912
-40	93	17222
-39	93	13950
-38	93	13067
-36	93	13631
-35	93	13813
-34	93	12631
-33	93	13197
-30	93	11533
-29	93	11456
-24	93	11793
-23	93	11350
-22	93	11275
-21	93	12591
-19	93	11039
-18	93	10795
-14	93	11975
-11	93	14307
-8	93	11788
-7	93	12970
-6	93	13786
5	93	8603
[truncated: 17,994 more rows]
