# Supplementary material for: Uncovering inequality through multifractality of land prices: 1912 and contemporary Kyoto
Source: PLoS One. 2018 Apr 30;13(4):e0196737. doi: 10.1371/journal.pone.0196737 (PMC5927455; doi:10.1371/journal.pone.0196737)
Supplement: S6 Dataset — (CSV) [file pone.0196737.s007.csv]

pxcor	pycor	landprice
68	187	19633
70	187	19523
96	187	19413
69	186	19055
95	186	18190
97	186	18282
98	186	19866
65	185	19604
70	185	18988
71	185	19178
93	185	18102
95	185	18092
96	185	18264
66	184	18944
69	184	18763
94	184	18031
64	183	18806
65	183	18673
68	183	18531
95	183	17944
96	183	18138
61	182	19980
66	182	18558
67	182	18353
68	182	18331
70	182	18463
87	182	19977
94	182	17835
60	181	18967
69	181	18316
88	181	19455
94	181	17433
57	180	19197
58	180	18897
60	180	18339
62	180	18285
67	180	18378
68	180	18231
70	180	19119
88	180	18934
91	180	18447
92	180	17771
93	180	17429
58	179	18852
61	179	18140
64	179	18153
69	179	18117
88	179	17798
89	179	17723
92	179	17320
94	179	18077
59	178	18180
61	178	18130
64	178	17665
70	178	17948
87	178	18984
90	178	17422
92	178	17252
94	178	18224
58	177	18415
60	177	18128
63	177	17716
65	177	17529
69	177	17966
70	177	17868
71	177	19839
77	177	18434
91	177	17197
95	177	18379
133	177	19186
134	177	18981
58	176	18608
61	176	18034
62	176	17846
65	176	17490
71	176	17861
75	176	19223
78	176	18272
80	176	18773
92	176	17189
135	176	18977
137	176	19408
57	175	19438
63	175	19328
65	175	17495
66	175	17220
71	175	16999
76	175	17772
79	175	17400
81	175	17997
88	175	17769
92	175	17106
103	175	19874
123	175	18252
136	175	18965
57	174	19901
67	174	16833
69	174	17911
71	174	16934
73	174	17623
77	174	17541
78	174	17348
81	174	17579
87	174	18293
89	174	16931
91	174	16903
93	174	17850
104	174	19053
124	174	18168
135	174	18327
65	173	18070
66	173	16930
68	173	16783
71	173	16892
73	173	17562
79	173	17126
82	173	17199
89	173	16721
92	173	16901
105	173	18859
107	173	18368
120	173	19041
123	173	17996
125	173	19645
133	173	17774
136	173	18004
65	172	18197
67	172	16781
72	172	16842
73	172	16765
75	172	17052
79	172	16876
81	172	16987
89	172	16390
90	172	16198
91	172	16694
106	172	17885
108	172	18191
114	172	19608
121	172	17797
122	172	17602
133	172	17745
135	172	17871
67	171	16678
70	171	16540
74	171	16610
80	171	16813
85	171	18253
89	171	16142
91	171	15897
92	171	18056
102	171	17690
106	171	17524
107	171	17859
114	171	19238
116	171	19282
119	171	17804
120	171	17802
123	171	17455
124	171	17803
127	171	19014
130	171	18063
134	171	17647
56	170	19578
57	170	19417
68	170	16506
69	170	16440
74	170	16477
79	170	16559
81	170	16826
85	170	16926
86	170	16909
88	170	16361
90	170	15176
101	170	17029
105	170	17358
107	170	17527
115	170	17717
119	170	17616
121	170	17381
122	170	17040
127	170	16808
129	170	17061
134	170	17203
136	170	17794
137	170	18360
57	169	19125
58	169	18928
60	169	18458
61	169	18200
68	169	16401
72	169	16676
74	169	16403
78	169	16411
86	169	16775
90	169	15131
101	169	17119
102	169	16442
104	169	16875
108	169	17720
114	169	17376
118	169	16437
121	169	16911
123	169	17446
127	169	16601
129	169	16993
131	169	17388
133	169	17192
136	169	17747
59	168	18631
60	168	18359
62	168	18156
65	168	17559
67	168	16365
73	168	16134
79	168	16399
85	168	16682
89	168	15113
91	168	15914
92	168	17082
103	168	16393
110	168	17773
115	168	17235
116	168	16764
119	168	16196
120	168	16272
122	168	16927
128	168	16384
131	168	16224
133	168	16458
135	168	17744
137	168	18426
61	167	18265
63	167	17757
65	167	17259
68	167	16155
69	167	16003
70	167	16114
72	167	16118
78	167	15909
84	167	16318
89	167	15074
95	167	19565
103	167	16220
107	167	16614
109	167	17411
117	167	16048
120	167	15535
128	167	16373
129	167	16017
130	167	16201
133	167	16419
136	167	17658
60	166	19115
63	166	17361
64	166	17312
66	166	17246
67	166	16202
70	166	15740
73	166	15905
76	166	16123
78	166	15764
85	166	16154
87	166	15224
88	166	15071
95	166	17591
102	166	16000
108	166	16228
109	166	17339
118	166	15977
119	166	15484
120	166	14996
122	166	15662
129	166	15846
134	166	16261
135	166	17031
137	166	17864
61	165	19206
63	165	18154
71	165	15568
73	165	15419
75	165	15966
77	165	15760
84	165	15312
89	165	14739
90	165	15400
94	165	16763
103	165	15996
108	165	15698
111	165	16959
120	165	14904
122	165	15061
128	165	15832
134	165	16238
136	165	17349
138	165	18262
62	164	19232
64	164	19077
69	164	16864
72	164	15290
73	164	15075
74	164	15046
76	164	15546
84	164	14976
89	164	14635
93	164	16513
97	164	17354
104	164	15779
107	164	15671
111	164	16555
120	164	14721
121	164	14805
128	164	15276
129	164	15787
133	164	16217
139	164	19471
67	163	17301
70	163	16036
71	163	15457
75	163	14985
76	163	14993
83	163	15266
85	163	14847
87	163	14824
89	163	14501
93	163	15193
98	163	17077
105	163	15240
107	163	15289
110	163	15163
112	163	14957
119	163	14875
120	163	14664
125	163	14689
127	163	15268
129	163	15653
130	163	15765
131	163	15983
132	163	16159
134	163	17935
67	162	17090
68	162	16306
69	162	16051
72	162	16824
74	162	14931
77	162	16627
86	162	14648
90	162	14280
92	162	15107
93	162	15174
98	162	15849
105	162	14697
106	162	14677
110	162	14831
111	162	14700
117	162	14883
119	162	14401
123	162	14641
125	162	14610
126	162	15136
128	162	15569
67	161	16639
75	161	14761
80	161	15397
84	161	14683
85	161	14506
89	161	13796
91	161	14297
96	161	15054
97	161	15114
106	161	14580
110	161	14696
118	161	14346
123	161	14428
124	161	14475
127	161	15194
136	161	17225
67	160	18303
73	160	15082
74	160	14984
76	160	14694
81	160	15189
85	160	14432
89	160	13787
96	160	14895
106	160	14329
110	160	14630
119	160	14150
122	160	14425
129	160	15730
135	160	17093
136	160	17497
137	160	18266
66	159	18560
71	159	16974
72	159	16347
74	159	15144
77	159	14546
80	159	15073
86	159	13899
88	159	13636
92	159	14023
96	159	14628
100	159	16447
107	159	14234
109	159	14224
111	159	14149
115	159	14178
116	159	14061
120	159	14065
121	159	14409
129	159	14754
130	159	15411
131	159	15811
134	159	16702
68	158	18269
70	158	17325
77	158	14439
79	158	14292
80	158	14753
84	158	13735
85	158	13678
88	158	13344
89	158	13185
91	158	13839
95	158	13980
98	158	14584
100	158	15933
107	158	13890
108	158	13990
111	158	13896
113	158	13987
115	158	14002
119	158	14064
127	158	14662
128	158	14717
135	158	16279
67	157	19040
69	157	17618
73	157	16439
78	157	14281
79	157	14278
80	157	13964
84	157	13530
90	157	12709
92	157	13568
94	157	13368
99	157	14489
108	157	13754
111	157	13849
112	157	13919
114	157	13993
119	157	13766
127	157	14355
128	157	14520
129	157	14555
134	157	16216
136	157	16941
137	157	17293
66	156	19631
68	156	17987
74	156	15866
76	156	15575
77	156	14471
79	156	14287
81	156	13936
84	156	13249
89	156	12698
93	156	13233
98	156	14452
107	156	13668
109	156	13302
112	156	13813
117	156	14016
119	156	13719
121	156	13557
124	156	14415
125	156	14037
126	156	14274
130	156	14977
133	156	16188
136	156	18007
75	155	14723
76	155	14498
78	155	14597
80	155	14477
81	155	13687
85	155	13162
87	155	12837
89	155	12602
91	155	12678
93	155	13090
98	155	13671
104	155	16805
108	155	13086
111	155	13224
116	155	13992
117	155	13677
119	155	13388
120	155	13526
124	155	13917
130	155	15084
131	155	15308
132	155	15384
134	155	17608
135	155	17688
72	154	16308
73	154	15161
74	154	15102
78	154	16242
82	154	13548
83	154	13333
84	154	13093
86	154	12762
90	154	12385
92	154	12431
94	154	13307
98	154	13558
101	154	14187
103	154	13553
109	154	13075
111	154	13215
118	154	13371
121	154	13688
122	154	13723
123	154	13854
125	154	14810
131	154	15305
136	154	18093
71	153	17267
73	153	15232
81	153	13974
85	153	12992
87	153	12760
89	153	12382
91	153	12380
92	153	12383
97	153	12942
101	153	13495
102	153	13214
110	153	12838
118	153	13207
126	153	15314
131	153	16004
133	153	17291
137	153	19662
69	152	17842
70	152	17731
72	152	17561
79	152	16323
80	152	14903
88	152	12680
90	152	12325
91	152	12346
93	152	12563
97	152	12815
103	152	12390
108	152	12534
111	152	12780
112	152	12978
117	152	13125
119	152	13365
120	152	13578
132	152	16709
169	152	19736
69	151	18849
78	151	16515
85	151	12892
86	151	12781
88	151	12394
91	151	11995
96	151	12447
103	151	12384
106	151	16332
107	151	13443
108	151	12506
110	151	12430
118	151	13042
133	151	17651
136	151	18887
137	151	19412
169	151	19437
67	150	19823
68	150	19469
83	150	13961
84	150	13792
87	150	12659
89	150	12223
91	150	11885
93	150	11928
95	150	12054
103	150	12130
109	150	12278
110	150	12317
117	150	12865
119	150	13028
120	150	15432
134	150	17778
135	150	18183
170	150	18534
174	150	19769
79	149	15938
81	149	14420
82	149	14418
85	149	14334
90	149	12035
92	149	11619
95	149	11760
100	149	12150
102	149	12123
109	149	12242
116	149	12576
118	149	12677
161	149	18110
170	149	18476
172	149	19268
173	149	19561
80	148	14949
93	148	11535
94	148	11419
101	148	12052
110	148	12218
117	148	12538
118	148	13044
119	148	14304
120	148	14874
154	148	19143
161	148	17897
162	148	19039
171	148	18213
172	148	18603
75	147	18001
85	147	15286
86	147	14785
88	147	13227
92	147	11517
95	147	11364
101	147	12044
102	147	12087
109	147	12210
116	147	12160
118	147	16169
153	147	18851
155	147	17736
158	147	18226
160	147	17818
171	147	18055
173	147	18664
174	147	19470
38	146	19813
73	146	19348
75	146	17662
87	146	13480
89	146	12912
91	146	11233
92	146	11204
96	146	11181
100	146	11366
110	146	12193
116	146	11974
154	146	17471
158	146	17099
161	146	17735
172	146	17646
176	146	18958
39	145	19290
74	145	16854
90	145	11637
93	145	11138
97	145	11062
99	145	10938
101	145	11776
109	145	11978
110	145	11988
115	145	11865
155	145	16446
158	145	16606
160	145	17383
169	145	17462
171	145	17441
173	145	17751
175	145	18361
39	144	19274
75	144	16664
80	144	16640
89	144	12855
93	144	11089
94	144	10898
98	144	10935
100	144	11306
110	144	11655
113	144	11775
114	144	11861
122	144	16223
124	144	16733
152	144	17589
156	144	16424
158	144	16467
159	144	16468
162	144	17207
163	144	17733
165	144	18814
170	144	17439
174	144	18149
35	143	19875
39	143	19167
41	143	18902
42	143	19817
76	143	16575
77	143	16061
81	143	16108
87	143	13929
92	143	11261
93	143	10778
97	143	10869
100	143	11477
101	143	11763
102	143	12002
103	143	12182
110	143	11654
113	143	11615
118	143	12894
119	143	12999
121	143	14046
122	143	15326
124	143	16444
126	143	17451
151	143	16913
152	143	16793
157	143	15997
162	143	16949
164	143	17015
165	143	17853
168	143	19373
169	143	17393
36	142	19342
38	142	18464
40	142	18218
43	142	19393
76	142	16243
77	142	15369
81	142	15924
85	142	13837
86	142	13713
88	142	13175
89	142	12623
91	142	11550
94	142	10713
96	142	10761
97	142	11211
104	142	12163
110	142	11402
112	142	11431
117	142	12893
120	142	13229
124	142	15572
125	142	15802
150	142	19698
152	142	16646
153	142	15387
154	142	15490
157	142	15991
160	142	15869
162	142	16015
163	142	16268
167	142	17456
168	142	16521
37	141	18830
39	141	18054
44	141	18646
46	141	19768
73	141	18972
74	141	17905
76	141	15744
78	141	15310
80	141	15265
81	141	14397
83	141	14193
84	141	13975
87	141	12582
90	141	12027
93	141	11496
95	141	10597
105	141	12131
108	141	11439
111	141	11361
115	141	12414
117	141	12567
121	141	13441
122	141	13843
123	141	13852
124	141	14507
152	141	15942
154	141	15269
157	141	15481
161	141	15576
164	141	16653
167	141	16557
169	141	16476
172	141	17596
-124	140	19847
38	140	18650
39	140	17785
43	140	18607
46	140	19401
73	140	18678
75	140	17639
79	140	15299
82	140	14347
88	140	12468
89	140	12241
92	140	11793
93	140	11585
95	140	10525
96	140	10444
103	140	11283
105	140	11661
108	140	11209
111	140	11180
116	140	12348
118	140	12902
153	140	15166
157	140	15117
158	140	14818
161	140	15477
163	140	15358
169	140	16427
171	140	16888
-123	139	19691
38	139	19873
40	139	17656
42	139	17924
47	139	18914
72	139	19126
77	139	17614
78	139	16979
87	139	13106
91	139	12045
97	139	10357
104	139	10974
108	139	10663
110	139	10932
112	139	11568
115	139	12048
119	139	15355
154	139	14908
156	139	14827
158	139	14609
161	139	14404
162	139	14728
168	139	16398
169	139	16414
170	139	16683
171	139	16780
173	139	19479
178	139	19046
180	139	19346
-137	138	19983
-126	138	19581
-122	138	19568
-121	138	19646
40	138	17548
41	138	17248
46	138	18356
53	138	19744
86	138	13194
94	138	11922
95	138	11187
96	138	10347
97	138	10332
103	138	10657
109	138	10512
113	138	11748
114	138	11801
115	138	12463
153	138	18470
155	138	14583
159	138	14207
160	138	14370
163	138	16131
168	138	16316
172	138	16838
173	138	16997
174	138	17552
175	138	18688
179	138	18880
-137	137	19854
-132	137	19895
-125	137	19378
-124	137	19446
-123	137	19458
-120	137	19752
42	137	16844
46	137	16841
50	137	17653
52	137	17807
53	137	19599
83	137	15339
85	137	13690
93	137	12587
97	137	10313
104	137	10479
105	137	10483
106	137	10482
108	137	10469
109	137	10529
112	137	12579
114	137	12791
146	137	17938
156	137	14552
158	137	14052
159	137	14073
161	137	14549
168	137	15774
179	137	18634
180	137	19010
-137	136	19594
-131	136	19714
-129	136	19761
-126	136	19354
-125	136	19351
41	136	16848
43	136	16591
46	136	16831
51	136	17493
53	136	17249
63	136	19161
84	136	13815
92	136	12738
98	136	10120
105	136	10215
107	136	10323
111	136	12921
147	136	14956
152	136	16617
155	136	13736
157	136	13866
163	136	14973
167	136	15657
169	136	16094
177	136	18533
178	136	18606
182	136	18532
-160	135	19919
-158	135	19923
-138	135	19456
-136	135	19430
-135	135	19571
-130	135	19592
-129	135	19450
-125	135	19337
-124	135	19828
38	135	17458
40	135	16986
44	135	16585
45	135	16495
47	135	16778
50	135	16120
52	135	16337
64	135	17822
99	135	9938
101	135	10462
103	135	10145
104	135	10174
106	135	10230
108	135	10904
147	135	14928
153	135	16150
155	135	13316
156	135	13102
163	135	14357
166	135	15556
176	135	18112
181	135	18073
-159	134	19816
-137	134	19399
-128	134	19196
-126	134	19297
39	134	17021
46	134	16410
51	134	16064
52	134	15359
54	134	15503
57	134	17949
63	134	17098
97	134	10794
100	134	9868
102	134	10136
108	134	11068
146	134	17154
147	134	14242
154	134	13516
157	134	12710
162	134	14301
164	134	14640
165	134	14952
167	134	15836
173	134	17412
175	134	17845
180	134	17594
-159	133	19781
-155	133	19985
-137	133	19329
-127	133	19157
-123	133	19410
-122	133	19436
-121	133	19641
35	133	18602
47	133	16054
53	133	15198
54	133	15081
56	133	16642
63	133	16568
98	133	9683
101	133	9469
102	133	9475
103	133	10151
105	133	10207
146	133	13695
152	133	15591
157	133	12664
161	133	13937
166	133	14995
174	133	17353
179	133	17323
-159	132	19696
-157	132	19703
-156	132	19864
-147	132	19952
-136	132	19182
-127	132	19104
-123	132	19240
33	132	19908
34	132	18729
36	132	18033
37	132	17444
41	132	16730
42	132	16191
46	132	15857
47	132	15794
53	132	14962
57	132	14924
62	132	17146
63	132	16497
95	132	11757
97	132	10376
99	132	9385
100	132	9382
104	132	10072
147	132	13456
148	132	13282
151	132	14693
152	132	12737
156	132	12513
158	132	12694
160	132	13715
162	132	14076
167	132	15377
169	132	15608
173	132	17065
180	132	17205
182	132	17917
186	132	19336
-158	131	19675
-147	131	19682
-137	131	18959
-128	131	19154
-126	131	19084
-124	131	19095
-122	131	19277
-121	131	19542
37	131	16906
39	131	16749
43	131	16146
45	131	15885
48	131	15619
54	131	14897
56	131	14913
58	131	15351
62	131	16512
63	131	16453
83	131	14063
94	131	11631
101	131	9370
103	131	9569
149	131	13246
152	131	12475
153	131	12190
155	131	12335
159	131	12794
160	131	13238
161	131	13260
164	131	14183
168	131	15473
170	131	15972
172	131	16532
180	131	17044
182	131	17345
185	131	18991
-157	130	19655
-156	130	19580
-154	130	19639
-153	130	19707
-148	130	19521
-143	130	19321
-139	130	19061
-138	130	19049
-136	130	18924
-129	130	19392
-125	130	18690
26	130	18803
31	130	19614
35	130	18456
38	130	16635
39	130	16102
44	130	16016
47	130	15324
49	130	15959
55	130	14866
63	130	15578
71	130	17994
84	130	13978
86	130	13217
91	130	11838
93	130	11519
101	130	9278
102	130	9276
104	130	9907
106	130	11092
108	130	11680
113	130	12388
115	130	14457
148	130	13018
154	130	12157
156	130	12326
157	130	13180
160	130	13419
162	130	13489
163	130	13757
165	130	14328
166	130	14746
169	130	15807
171	130	16138
180	130	16957
181	130	17334
184	130	18094
195	130	19963
-155	129	19418
-152	129	19820
-148	129	19326
-143	129	19270
-137	129	18899
-133	129	19004
-126	129	18635
-124	129	19700
26	129	18466
27	129	18903
30	129	19229
36	129	17056
37	129	16638
40	129	16060
48	129	15182
54	129	14672
57	129	14172
62	129	15164
68	129	14233
70	129	17335
82	129	14933
84	129	13435
85	129	12967
92	129	11653
93	129	11248
94	129	10290
101	129	9080
105	129	9978
109	129	11032
112	129	11809
114	129	12517
147	129	18249
148	129	13027
149	129	12684
152	129	12064
153	129	11894
155	129	12318
156	129	12729
162	129	14203
167	129	15041
172	129	16141
179	129	16298
184	129	17576
186	129	19333
191	129	19649
192	129	19124
195	129	19777
-156	128	19454
-154	128	19396
-153	128	19569
-148	128	19165
-142	128	19184
-138	128	19024
-137	128	18485
-135	128	18568
-132	128	18923
-129	128	18817
-126	128	18629
17	128	19836
26	128	18349
29	128	18906
41	128	15918
48	128	15142
51	128	15565
55	128	14129
56	128	13811
59	128	14399
61	128	14978
69	128	13968
83	128	12772
84	128	12617
86	128	12061
87	128	11580
95	128	9687
98	128	9483
102	128	8920
108	128	10185
110	128	11120
111	128	11472
113	128	11851
150	128	12516
153	128	11863
155	128	13104
166	128	15561
178	128	16132
180	128	16537
184	128	17472
185	128	18174
192	128	18826
194	128	19540
-158	127	19532
-153	127	19217
-147	127	19139
-145	127	18811
-143	127	18993
-136	127	18333
-133	127	18243
-132	127	18594
-128	127	18574
-127	127	18340
-125	127	19093
18	127	19705
27	127	18210
29	127	18201
42	127	15472
47	127	15087
50	127	15357
57	127	13725
59	127	13694
62	127	14562
68	127	13886
72	127	14828
82	127	14711
85	127	12151
88	127	11224
96	127	9624
99	127	9183
100	127	8782
101	127	8658
102	127	8849
103	127	9181
105	127	9748
108	127	9867
115	127	12360
116	127	14380
142	127	17963
146	127	15632
148	127	13013
149	127	12539
151	127	12006
153	127	11842
177	127	15928
183	127	16804
189	127	18325
192	127	18189
193	127	18619
-157	126	19460
-153	126	19142
-147	126	18898
-146	126	18809
-143	126	18754
-137	126	18348
-135	126	18318
-133	126	18127
-127	126	18205
-125	126	19318
19	126	19076
22	126	19860
26	126	17965
27	126	17730
30	126	18043
42	126	15316
43	126	14966
47	126	14298
51	126	14440
53	126	14379
56	126	13551
57	126	13172
58	126	13505
63	126	14174
69	126	13267
71	126	14688
87	126	11503
88	126	10754
95	126	10221
97	126	9344
100	126	8638
106	126	9599
107	126	9604
114	126	11820
143	126	17756
144	126	15225
146	126	14448
149	126	12544
152	126	11502
153	126	12257
154	126	12283
160	126	13597
162	126	14381
177	126	15637
183	126	16666
187	126	18136
189	126	17796
190	126	17816
191	126	18089
-157	125	19453
-154	125	19188
-152	125	19027
-150	125	19079
-148	125	19002
-146	125	18735
-143	125	18581
-136	125	18185
-134	125	18081
-132	125	18595
-128	125	18109
20	125	18978
22	125	19204
25	125	18195
28	125	17667
29	125	17534
44	125	14705
48	125	14260
52	125	14111
58	125	12922
61	125	13147
63	125	13622
64	125	13926
68	125	12716
70	125	12835
85	125	11635
86	125	11380
88	125	10543
97	125	9303
101	125	8502
104	125	9034
105	125	9165
114	125	10954
116	125	11953
118	125	13450
119	125	13485
120	125	13696
121	125	15840
145	125	14802
146	125	12476
147	125	12103
151	125	11383
157	125	12889
158	125	13327
159	125	13518
161	125	14086
178	125	15577
181	125	15767
182	125	16510
183	125	16960
185	125	17238
188	125	17509
189	125	17637
-158	124	19529
-156	124	19344
-151	124	18832
-146	124	18504
-144	124	18521
-135	124	18019
-128	124	17568
-127	124	18167
-126	124	18922
-118	124	19572
-117	124	19876
-114	124	19969
-113	124	19987
21	124	18509
29	124	17375
32	124	17528
33	124	16834
43	124	15025
45	124	14542
47	124	14099
53	124	13502
56	124	12379
58	124	12541
61	124	12661
62	124	12728
63	124	13574
67	124	12666
70	124	12487
81	124	13310
86	124	11081
87	124	10767
89	124	10349
91	124	9935
95	124	9590
98	124	8733
102	124	8447
103	124	8718
114	124	10850
115	124	10964
117	124	12436
120	124	14687
148	124	11893
151	124	11308
156	124	12733
162	124	14509
179	124	15279
180	124	15343
184	124	17123
186	124	17272
187	124	17427
-156	123	19285
-153	123	18781
-150	123	18256
-149	123	18367
-145	123	18277
-144	123	18369
-134	123	17687
-129	123	17492
-123	123	19100
-119	123	19466
-114	123	19890
13	123	19804
14	123	19629
20	123	18670
22	123	18403
26	123	18342
28	123	17250
29	123	16729
32	123	16571
43	123	15126
46	123	13947
47	123	13767
50	123	13510
54	123	12674
55	123	12522
57	123	12238
60	123	12559
67	123	12408
69	123	12062
82	123	12810
87	123	10648
88	123	10068
90	123	9705
92	123	9460
94	123	9430
98	123	8546
100	123	8199
101	123	8204
103	123	9274
113	123	10712
121	123	14881
145	123	12996
148	123	11536
150	123	10939
152	123	11445
154	123	12000
155	123	12110
178	123	15078
181	123	16178
182	123	16554
-155	122	18778
-153	122	18770
-151	122	18049
-147	122	18015
-146	122	18016
-140	122	19083
-133	122	17630
-130	122	17539
-129	122	17424
-126	122	17749
-123	122	18628
-122	122	19071
-118	122	18796
-116	122	19403
-115	122	19878
15	122	18765
21	122	18376
27	122	18100
29	122	16236
32	122	16127
48	122	13178
50	122	13477
54	122	13034
55	122	12401
56	122	12363
58	122	12051
60	122	12135
68	122	11608
83	122	12573
84	122	11849
86	122	10737
89	122	9697
93	122	9122
99	122	8160
112	122	10175
119	122	13684
144	122	14167
145	122	12983
148	122	11436
149	122	10756
151	122	10650
153	122	11604
158	122	12919
160	122	13857
177	122	15018
182	122	18184
-156	121	19147
-154	121	18648
-152	121	18334
-150	121	18029
-149	121	17986
-148	121	17991
-140	121	18039
-134	121	17580
-131	121	17587
-128	121	17406
-126	121	17357
-124	121	18111
-119	121	18400
-118	121	18483
-117	121	19276
15	121	18641
18	121	19183
20	121	17876
22	121	17410
30	121	16170
31	121	15973
33	121	15560
35	121	16056
37	121	15863
47	121	14271
49	121	13139
56	121	12370
59	121	11870
68	121	11490
85	121	11386
90	121	9678
91	121	9211
92	121	9097
95	121	9126
96	121	8438
99	121	8093
111	121	10144
115	121	11201
116	121	11590
118	121	12658
132	121	14863
143	121	16014
146	121	12149
148	121	10804
150	121	10704
152	121	10577
153	121	10700
158	121	12878
159	121	13515
178	121	14919
-153	120	18478
-148	120	17912
-139	120	17823
-135	120	17532
-127	120	17333
-123	120	18071
-120	120	18372
12	120	19222
14	120	18737
15	120	18553
19	120	18946
21	120	17636
23	120	16975
26	120	16612
31	120	15736
34	120	15536
37	120	15288
38	120	15823
41	120	15237
48	120	12813
59	120	11677
69	120	11411
70	120	13576
73	120	12994
92	120	8564
97	120	8282
98	120	8066
100	120	8382
103	120	9064
105	120	9160
108	120	9146
110	120	9695
114	120	11112
115	120	11136
118	120	12010
119	120	12434
132	120	14603
134	120	18513
147	120	12121
152	120	10028
156	120	11678
157	120	12147
177	120	14749
178	120	14651
-154	119	18686
-148	119	17603
-144	119	17821
-140	119	17604
-139	119	17268
-134	119	17505
-128	119	17270
-124	119	17783
-121	119	18022
12	119	18772
14	119	18238
18	119	18307
24	119	16697
26	119	16598
32	119	15567
34	119	13902
35	119	13541
37	119	14980
41	119	15023
48	119	12670
60	119	11390
62	119	11570
67	119	11797
70	119	10962
74	119	12637
75	119	12371
80	119	12577
83	119	11509
84	119	11289
91	119	9119
93	119	8407
97	119	7875
98	119	8012
104	119	8541
106	119	8385
108	119	8704
110	119	9635
113	119	11084
115	119	11493
117	119	11914
127	119	18860
131	119	14177
133	119	12211
134	119	12736
139	119	13060
153	119	9965
155	119	10662
167	119	14257
169	119	14764
177	119	14484
-147	118	17522
-145	118	17545
-139	118	17195
-137	118	17306
-134	118	17120
-133	118	17233
-131	118	17254
-127	118	17265
-126	118	17565
-125	118	17574
-124	118	17632
-123	118	17686
-122	118	17856
-119	118	18448
-118	118	19281
11	118	19902
12	118	18556
13	118	18465
14	118	18172
15	118	17874
16	118	17817
17	118	17538
24	118	16327
25	118	16253
26	118	16195
29	118	16115
33	118	14793
36	118	13033
41	118	13633
43	118	14122
45	118	12834
49	118	12410
55	118	12552
56	118	12179
61	118	11207
66	118	11193
68	118	10797
71	118	10612
74	118	11658
81	118	10517
85	118	10953
86	118	10874
88	118	10312
90	118	8682
93	118	8387
95	118	7898
96	118	7585
105	118	8226
107	118	8518
109	118	8857
111	118	9886
112	118	10081
115	118	11599
116	118	11688
127	118	14842
129	118	15239
132	118	13615
133	118	12021
136	118	13806
139	118	11959
146	118	12248
153	118	9859
154	118	10473
163	118	15466
166	118	14236
168	118	14661
176	118	14206
178	118	15634
184	118	17654
-152	117	19108
-150	117	18300
-146	117	17519
-140	117	17181
-138	117	17013
-136	117	16967
-133	117	17014
-132	117	17134
-131	117	17141
-128	117	17247
-127	117	17680
-121	117	18047
-120	117	18134
11	117	18762
14	117	19400
18	117	17531
19	117	17434
20	117	17073
22	117	16590
23	117	16570
25	117	16119
26	117	15900
27	117	15382
28	117	15258
33	117	14668
35	117	12936
37	117	14615
42	117	13579
45	117	12656
46	117	12134
49	117	12177
51	117	12555
53	117	12194
57	117	11292
62	117	11099
67	117	10920
68	117	10789
70	117	10446
73	117	11388
82	117	9548
87	117	9429
89	117	9031
91	117	8574
92	117	8343
96	117	7496
103	117	8115
104	117	8111
110	117	8903
114	117	14447
128	117	13508
129	117	13347
133	117	11836
135	117	12509
138	117	10624
146	117	11984
147	117	10828
152	117	9848
154	117	10388
162	117	13062
167	117	14179
175	117	13780
180	117	15999
183	117	16966
-155	116	19597
-153	116	19212
-151	116	19096
-149	116	17304
-146	116	17516
-140	116	17103
-138	116	16944
-135	116	16832
-134	116	16932
-130	116	17218
-129	116	17239
10	116	19815
21	116	16887
23	116	17125
29	116	15233
33	116	13377
34	116	12847
41	116	13334
47	116	11803
50	116	12083
53	116	11931
58	116	11265
60	116	11122
61	116	10744
68	116	10199
71	116	10305
72	116	10399
83	116	9400
88	116	9243
90	116	8125
93	116	8020
96	116	7364
98	116	7987
103	116	8106
109	116	9035
130	116	12997
133	116	11624
134	116	11331
138	116	10251
139	116	10381
142	116	11628
148	116	9837
153	116	9650
161	116	12543
164	116	12702
166	116	13483
174	116	13512
179	116	14814
182	116	16351
184	116	17287
-163	115	19784
-162	115	19738
-160	115	19555
-154	115	19224
-150	115	17635
-149	115	17008
-146	115	17011
-140	115	17071
-137	115	16850
-136	115	16402
19	115	17366
20	115	17078
28	115	15216
29	115	15037
32	115	14239
34	115	12668
42	115	12868
46	115	11500
50	115	11667
54	115	11719
57	115	11175
62	115	10637
64	115	10610
68	115	10198
70	115	10124
84	115	9019
86	115	9363
88	115	8578
90	115	8060
94	115	7232
97	115	7181
103	115	8071
106	115	9615
131	115	10671
132	115	10639
134	115	10909
137	115	10800
139	115	9809
141	115	10840
148	115	9433
150	115	9612
152	115	9275
155	115	12530
162	115	12493
165	115	12689
167	115	12696
170	115	13851
174	115	13511
176	115	14112
178	115	14382
180	115	15124
182	115	15683
187	115	18491
-161	114	19506
-158	114	19435
-152	114	18679
-151	114	18375
-149	114	16995
-146	114	17000
-140	114	16883
-139	114	16677
-137	114	16231
-135	114	16672
18	114	17413
21	114	19294
26	114	16237
28	114	15245
30	114	14730
31	114	14572
35	114	12438
38	114	12777
42	114	12192
43	114	11852
46	114	11203
49	114	11079
54	114	11413
58	114	10877
59	114	10614
63	114	10460
66	114	10677
68	114	9831
70	114	9895
73	114	10795
82	114	12473
85	114	8993
86	114	8653
88	114	8425
91	114	7954
95	114	7141
97	114	7037
103	114	7965
105	114	9158
132	114	10488
134	114	10052
136	114	10738
140	114	9690
149	114	9247
151	114	9186
152	114	9113
153	114	9596
155	114	11318
162	114	11859
164	114	11694
166	114	12478
170	114	12775
171	114	12929
173	114	13308
175	114	13855
176	114	14072
177	114	14208
181	114	15483
182	114	15617
185	114	18222
186	114	18306
-160	113	19305
-159	113	19033
-148	113	16712
-145	113	16789
-138	113	16203
-133	113	16644
-130	113	17089
-129	113	18908
18	113	17500
27	113	15552
30	113	14840
34	113	13195
36	113	12255
38	113	11892
40	113	12279
43	113	11600
47	113	11072
48	113	11071
54	113	11244
60	113	10609
64	113	10110
66	113	9474
69	113	9696
71	113	10170
73	113	10472
81	113	13421
83	113	10366
87	113	8211
[truncated: 18,000 more rows]
