# Supplementary material for: Uncovering inequality through multifractality of land prices: 1912 and contemporary Kyoto
Source: PLoS One. 2018 Apr 30;13(4):e0196737. doi: 10.1371/journal.pone.0196737 (PMC5927455; doi:10.1371/journal.pone.0196737)
Supplement: S7 Dataset — (CSV) [file pone.0196737.s008.csv]

pxcor	pycor	landprice
66	169	19199
68	169	19359
70	169	19533
65	168	19121
66	168	19696
68	168	19095
69	168	19413
64	167	19480
66	167	18979
67	167	19021
68	167	19140
65	166	18683
66	166	18680
69	166	19138
66	165	18712
67	165	18628
68	165	18443
69	165	19739
65	164	19303
66	164	18529
67	164	18323
74	164	19643
67	163	18281
68	163	19259
70	163	19667
74	163	19074
67	162	18254
71	162	17624
72	162	17937
73	162	18221
75	162	19083
66	161	19186
67	161	19062
68	161	17697
69	161	17915
71	161	17551
72	161	18378
63	160	19468
66	160	19252
68	160	19271
69	160	17619
72	160	17396
74	160	18701
64	159	19080
65	159	18244
66	159	18097
69	159	17159
71	159	17942
72	159	17331
73	159	17111
67	158	17840
69	158	17433
70	158	16924
71	158	16980
72	158	16993
66	157	18029
67	157	17919
68	157	17139
69	157	17076
70	157	16312
71	157	17389
72	157	17518
73	157	17172
57	156	19305
66	156	17733
67	156	16870
68	156	17002
69	156	16309
70	156	16424
83	156	19775
58	155	18972
65	155	18214
68	155	16308
71	155	17077
81	155	19047
84	155	19328
59	154	18504
65	154	18150
66	154	17892
67	154	16642
68	154	16668
69	154	16251
71	154	17861
72	154	18055
82	154	18395
84	154	17717
59	153	18119
60	153	17847
62	153	19507
64	153	18469
68	153	15559
69	153	18546
70	153	15457
83	153	17058
84	153	17675
57	152	19345
58	152	18435
59	152	19192
61	152	17667
64	152	19088
65	152	17215
66	152	16196
67	152	15915
68	152	15202
69	152	15224
70	152	15759
84	152	16802
49	151	19873
57	151	19882
58	151	19081
61	151	17623
63	151	16242
64	151	16806
67	151	16122
69	151	15118
80	151	17458
84	151	16672
85	151	17999
86	151	18569
87	151	19167
50	150	18659
54	150	19134
56	150	18255
57	150	17758
58	150	17773
62	150	17348
63	150	16025
65	150	17975
66	150	15754
69	150	15032
70	150	15084
76	150	19375
77	150	19425
81	150	17155
83	150	16617
85	150	17381
51	149	18428
52	149	18532
53	149	18912
54	149	17936
55	149	18085
56	149	17638
62	149	15193
63	149	15091
64	149	19042
65	149	15256
66	149	14919
68	149	14584
72	149	17614
77	149	16929
82	149	16537
86	149	17734
87	149	17961
47	148	19765
49	148	19714
52	148	17530
53	148	18359
54	148	17283
55	148	17145
56	148	18483
60	148	16457
61	148	15543
64	148	14731
65	148	14690
67	148	14288
68	148	14423
71	148	14948
73	148	15157
74	148	15898
78	148	16001
80	148	17267
83	148	15844
87	148	19958
48	147	19213
50	147	17776
51	147	17655
53	147	17496
54	147	17317
56	147	17124
61	147	16240
62	147	15849
64	147	14341
65	147	16602
66	147	14253
68	147	14450
69	147	15542
70	147	14701
71	147	14856
74	147	15117
79	147	15664
81	147	15733
82	147	15753
83	147	15958
84	147	17295
49	146	18474
50	146	18892
52	146	17571
55	146	17087
56	146	16976
57	146	17374
62	146	15087
63	146	14997
65	146	13785
66	146	14227
68	146	14482
70	146	14173
74	146	14860
75	146	14954
79	146	18241
80	146	15444
81	146	17263
83	146	15792
105	146	18232
49	145	18370
50	145	18383
52	145	18329
55	145	16663
59	145	16295
62	145	15088
63	145	14989
64	145	14380
65	145	14507
66	145	13730
67	145	15311
70	145	13760
71	145	14018
74	145	15191
75	145	14622
80	145	15408
93	145	17867
96	145	19894
105	145	17910
107	145	18229
108	145	19181
49	144	18502
50	144	18024
53	144	17745
55	144	16503
58	144	16002
59	144	15825
60	144	15677
61	144	15622
64	144	16180
67	144	13603
69	144	13602
70	144	14053
72	144	14994
73	144	14136
75	144	14601
76	144	15277
81	144	15062
92	144	17644
95	144	18889
104	144	17969
106	144	17774
108	144	17164
114	144	19129
48	143	19945
51	143	17621
52	143	17577
54	143	17373
55	143	16583
56	143	16467
57	143	16351
59	143	15834
66	143	15099
67	143	18188
68	143	13448
69	143	14140
70	143	15715
71	143	14510
73	143	14023
74	143	14121
75	143	13741
80	143	14752
81	143	15425
87	143	18146
90	143	19251
92	143	17957
93	143	16965
94	143	16232
96	143	18277
107	143	17022
108	143	17537
110	143	17666
111	143	17827
113	143	18516
47	142	18925
52	142	17298
53	142	17243
54	142	17135
60	142	15863
65	142	17757
66	142	14201
67	142	13414
72	142	14813
74	142	13716
75	142	15240
76	142	13901
78	142	15949
79	142	13584
80	142	14234
81	142	16045
88	142	18096
91	142	16422
92	142	16132
94	142	16131
95	142	18737
96	142	18182
108	142	16921
110	142	17591
112	142	17898
46	141	19424
48	141	18632
49	141	18251
51	141	17664
52	141	17371
54	141	17740
55	141	19028
61	141	16258
66	141	14716
68	141	13290
69	141	13545
70	141	15236
75	141	13289
78	141	13371
79	141	13563
83	141	16884
87	141	18989
88	141	17817
91	141	15705
93	141	17434
94	141	15726
95	141	16136
106	141	16548
108	141	16891
109	141	17125
113	141	18655
43	140	19880
44	140	19682
47	140	18987
50	140	18106
51	140	19479
53	140	17448
55	140	17760
58	140	16151
60	140	16791
66	140	13427
67	140	13239
76	140	13061
78	140	13255
79	140	15396
80	140	13898
83	140	16487
87	140	14725
88	140	17628
89	140	17238
90	140	15260
91	140	16455
93	140	15373
94	140	18203
95	140	17083
96	140	18102
99	140	18884
106	140	16700
107	140	16421
110	140	17705
45	139	19368
46	139	18991
50	139	19087
52	139	17907
53	139	18042
58	139	16897
59	139	15985
66	139	14414
68	139	13110
69	139	12916
70	139	13091
71	139	12996
74	139	14056
76	139	12824
79	139	13004
82	139	14987
87	139	14527
88	139	14945
90	139	15279
91	139	14858
92	139	15005
100	139	17711
103	139	17833
104	139	16623
106	139	16102
108	139	17231
110	139	18081
112	139	18505
52	138	18721
60	138	15506
67	138	14342
70	138	12740
71	138	13951
75	138	12814
77	138	12405
78	138	12465
79	138	13256
80	138	13143
81	138	13519
86	138	14523
88	138	14610
90	138	18444
91	138	17723
92	138	14797
99	138	17209
100	138	16875
103	138	17554
104	138	15717
105	138	15257
106	138	16607
107	138	18111
109	138	18226
111	138	18242
56	137	19064
58	137	16292
59	137	15785
61	137	15271
62	137	15221
63	137	16043
65	137	14410
68	137	13477
69	137	13244
71	137	12668
73	137	13191
76	137	12377
77	137	12998
78	137	12467
84	137	14540
86	137	14096
88	137	14737
90	137	15270
91	137	14708
94	137	17202
95	137	14009
96	137	14151
99	137	14922
100	137	15501
102	137	16634
103	137	17160
104	137	16905
105	137	15149
106	137	17850
108	137	17728
57	136	17055
63	136	14996
64	136	14840
66	136	14263
67	136	13632
68	136	14307
69	136	14953
70	136	13406
72	136	12260
74	136	12549
75	136	12300
77	136	12551
78	136	13938
85	136	13739
86	136	13963
87	136	16586
91	136	14536
93	136	14521
94	136	14619
95	136	13881
96	136	16886
99	136	14841
101	136	14925
103	136	15006
104	136	15183
105	136	14981
106	136	15172
108	136	16774
109	136	17136
110	136	17590
53	135	19156
55	135	17948
56	135	17652
64	135	14815
65	135	14389
67	135	14054
70	135	13154
71	135	12651
73	135	12185
74	135	12077
75	135	12981
76	135	12480
77	135	12250
84	135	13598
88	135	13975
89	135	16504
91	135	14455
94	135	13876
96	135	15405
99	135	13764
102	135	14315
104	135	14744
106	135	15375
107	135	15675
109	135	16969
110	135	17033
111	135	17221
52	134	19522
54	134	18100
61	134	16841
62	134	15896
63	134	15058
66	134	17361
69	134	13303
75	134	11871
78	134	12029
81	134	13475
83	134	13013
86	134	13237
88	134	13419
89	134	14453
92	134	14388
94	134	14842
95	134	12719
97	134	16990
98	134	14817
99	134	14309
100	134	13728
101	134	14212
105	134	13882
106	134	14578
61	133	19326
62	133	18644
63	133	17409
72	133	13230
74	133	11741
75	133	12423
76	133	11510
77	133	14661
78	133	11370
80	133	12329
81	133	12500
82	133	12834
85	133	13081
86	133	15539
89	133	13268
90	133	13056
91	133	13676
96	133	12715
97	133	12656
98	133	15219
100	133	13298
101	133	13639
103	133	14206
104	133	13750
105	133	13926
107	133	15023
108	133	15310
109	133	15695
73	132	12045
75	132	11575
76	132	12335
77	132	11368
80	132	11976
81	132	11998
82	132	13098
83	132	12862
85	132	13026
88	132	12889
91	132	12657
95	132	12620
97	132	12547
99	132	14310
101	132	13287
102	132	15965
103	132	13611
105	132	13878
108	132	18559
110	132	17859
71	131	14899
72	131	12907
75	131	11794
77	131	11321
79	131	11877
80	131	12170
82	131	12400
83	131	14300
84	131	12886
88	131	14032
89	131	12670
90	131	12655
92	131	11782
93	131	12159
94	131	11973
95	131	12541
96	131	12261
101	131	13798
102	131	13157
108	131	14800
112	131	18358
70	130	15134
77	130	11223
78	130	11316
80	130	12604
82	130	13311
90	130	11689
92	130	11444
93	130	11933
96	130	11960
100	130	15301
101	130	12763
103	130	13015
104	130	13108
109	130	14668
110	130	16172
113	130	17742
70	129	17008
72	129	12553
73	129	15101
74	129	12052
75	129	11765
76	129	11341
77	129	11098
78	129	10987
82	129	12303
86	129	13840
90	129	12632
91	129	11309
94	129	11346
95	129	11591
100	129	12394
102	129	12783
103	129	13007
105	129	13128
106	129	13286
107	129	13773
108	129	13998
109	129	13942
111	129	14580
112	129	17913
113	129	14984
114	129	17322
115	129	18121
116	129	18515
59	128	19030
60	128	18982
73	128	12216
78	128	11981
79	128	10956
81	128	11107
84	128	12741
86	128	13781
90	128	11188
93	128	11301
94	128	11956
95	128	12523
96	128	14853
99	128	12315
100	128	13667
103	128	13412
105	128	13146
109	128	13838
111	128	14548
112	128	14643
118	128	19469
122	128	18840
124	128	19628
137	128	18494
58	127	19286
61	127	18140
72	127	14467
73	127	12867
79	127	10736
80	127	10661
82	127	10926
85	127	12252
88	127	12821
89	127	12878
90	127	12519
91	127	10955
93	127	10705
94	127	11952
95	127	11275
97	127	12119
98	127	11997
100	127	12816
104	127	13212
108	127	13747
109	127	13836
110	127	14312
113	127	15103
114	127	15589
115	127	16904
118	127	17864
123	127	18697
138	127	18268
139	127	18278
59	126	18665
61	126	16876
71	126	14625
72	126	14325
73	126	13016
76	126	13198
77	126	11372
78	126	11148
80	126	10543
81	126	11171
82	126	10567
83	126	11315
85	126	11636
88	126	12196
90	126	10997
92	126	10393
93	126	11381
95	126	11157
96	126	11127
97	126	11744
99	126	12105
100	126	12145
101	126	13540
107	126	13566
113	126	16204
115	126	16818
117	126	17563
123	126	18484
135	126	19332
136	126	18048
137	126	18167
56	125	19404
60	125	18222
61	125	16226
62	125	17094
64	125	18353
66	125	15214
74	125	11767
77	125	10823
80	125	10407
82	125	10528
83	125	11073
84	125	11306
89	125	10316
90	125	11183
91	125	10165
92	125	10275
94	125	11431
95	125	11037
96	125	11787
98	125	12368
99	125	13315
103	125	13685
104	125	13076
107	125	13326
109	125	14044
110	125	14907
112	125	15458
113	125	16268
114	125	16726
116	125	16387
120	125	19347
122	125	16736
137	125	17781
138	125	18835
56	124	18975
60	124	17813
61	124	18292
62	124	15681
63	124	14596
64	124	15560
67	124	15080
68	124	14965
69	124	13869
70	124	13532
73	124	11897
75	124	11761
77	124	10501
81	124	10377
90	124	9784
91	124	10390
92	124	9974
93	124	10928
94	124	10942
95	124	12000
97	124	11821
105	124	12884
106	124	13912
108	124	12971
111	124	14924
113	124	14900
115	124	14471
116	124	17075
121	124	16320
124	124	17260
125	124	17708
126	124	18562
127	124	18074
137	124	17732
138	124	18064
55	123	19227
57	123	18810
60	123	17909
61	123	17345
63	123	14552
64	123	14269
65	123	14203
69	123	14028
70	123	13059
71	123	12849
72	123	12705
75	123	12189
76	123	11177
78	123	10372
79	123	10323
80	123	10201
81	123	10143
88	123	9590
89	123	9937
90	123	9632
91	123	9867
95	123	12287
104	123	12722
106	123	12976
107	123	12931
108	123	13564
112	123	14349
113	123	14630
114	123	14322
115	123	16103
117	123	16589
119	123	18394
120	123	16197
121	123	16389
123	123	16513
126	123	18039
138	123	17598
58	122	18770
59	122	18349
63	122	16650
65	122	14174
72	122	13103
75	122	11650
77	122	10608
80	122	10256
82	122	10130
84	122	10187
85	122	10430
86	122	10210
88	122	10279
89	122	9461
90	122	9990
92	122	10402
95	122	11492
96	122	11580
97	122	10841
104	122	12328
106	122	12693
111	122	14381
113	122	14021
114	122	13988
116	122	14120
117	122	14351
118	122	14906
119	122	15683
122	122	16393
137	122	17351
59	121	18574
62	121	18399
63	121	16947
65	121	16648
66	121	13457
74	121	12544
76	121	11080
77	121	10721
81	121	10088
83	121	10108
87	121	9285
88	121	9218
95	121	12424
96	121	11423
97	121	10636
98	121	11158
99	121	11407
100	121	11533
101	121	11746
102	121	12403
103	121	11910
104	121	11931
106	121	12566
109	121	14048
111	121	19642
114	121	14169
115	121	13859
116	121	15490
118	121	16243
123	121	16479
135	121	19313
136	121	16951
138	121	17565
64	120	15298
65	120	17641
66	120	12356
70	120	16366
77	120	12141
81	120	10091
82	120	9941
83	120	10639
84	120	9892
87	120	9181
88	120	9227
95	120	12365
97	120	10519
98	120	10525
99	120	10556
104	120	11417
105	120	12278
109	120	13433
110	120	14353
111	120	14108
112	120	15160
113	120	15563
114	120	13756
115	120	14916
116	120	14112
128	120	19584
129	120	19177
136	120	16604
64	119	14875
65	119	14099
66	119	12113
68	119	12398
70	119	11671
71	119	11435
72	119	11943
74	119	11810
75	119	11189
82	119	9806
83	119	9667
86	119	9027
88	119	9718
94	119	10930
97	119	10191
98	119	10378
99	119	10409
102	119	14189
103	119	11382
107	119	14135
108	119	12982
109	119	13318
110	119	13349
114	119	13727
115	119	14892
116	119	14705
117	119	14687
130	119	18422
131	119	17635
132	119	17268
136	119	17921
137	119	16571
138	119	16630
140	119	19520
141	119	18583
57	118	19228
58	118	17767
59	118	16469
60	118	15837
67	118	11882
68	118	11776
70	118	11413
75	118	10880
76	118	11331
83	118	9326
84	118	9230
85	118	9658
86	118	8816
94	118	11345
95	118	10343
96	118	10141
97	118	10735
98	118	11404
99	118	10864
100	118	11278
103	118	11282
107	118	12563
108	118	12893
113	118	15132
114	118	13723
118	118	14829
132	118	16324
135	118	16865
136	118	16710
138	118	15997
140	118	15903
60	117	15818
61	117	15743
65	117	18476
67	117	12082
68	117	12348
69	117	11519
70	117	11132
71	117	10746
74	117	10196
76	117	10548
77	117	11036
78	117	10331
82	117	10314
83	117	10415
85	117	8880
87	117	8795
93	117	9914
97	117	9736
101	117	11174
103	117	11172
107	117	12892
108	117	12236
109	117	11162
112	117	12540
113	117	12690
128	117	16803
129	117	18036
131	117	17107
132	117	15977
134	117	16574
139	117	15722
140	117	15713
60	116	17478
62	116	15015
65	116	13032
66	116	12909
69	116	11627
70	116	11047
72	116	10713
74	116	10399
75	116	9830
77	116	12266
78	116	10231
84	116	9265
86	116	8727
87	116	8850
94	116	9623
95	116	9809
96	116	9689
98	116	10425
102	116	11111
104	116	11777
107	116	10972
108	116	11061
109	116	11978
111	116	11989
114	116	13856
128	116	16522
131	116	16937
133	116	15901
134	116	14977
135	116	15432
136	116	15199
137	116	15535
138	116	16081
139	116	15603
58	115	18520
59	115	17771
60	115	18279
61	115	16523
63	115	13890
64	115	13180
66	115	18826
68	115	11857
70	115	11296
71	115	11312
73	115	9742
75	115	9675
77	115	9716
79	115	9381
86	115	8489
88	115	10324
89	115	9585
93	115	9739
95	115	9547
96	115	11116
97	115	10718
103	115	10703
105	115	10659
106	115	10524
110	115	11718
128	115	17727
129	115	15882
130	115	15777
132	115	17258
135	115	14707
136	115	15719
138	115	15595
140	115	17891
141	115	18116
57	114	19987
59	114	18479
63	114	13976
66	114	13000
67	114	12441
70	114	11513
72	114	10692
73	114	10622
74	114	9587
75	114	10069
76	114	11134
78	114	9214
82	114	9241
83	114	9098
85	114	9105
86	114	8491
87	114	8290
89	114	9076
94	114	8361
95	114	8367
97	114	10214
102	114	10168
103	114	11152
104	114	10598
105	114	10027
106	114	10553
107	114	10723
108	114	11208
109	114	11470
130	114	14777
134	114	14378
136	114	15112
139	114	16087
142	114	18795
143	114	19269
64	113	13227
65	113	13178
73	113	9415
75	113	9451
76	113	11354
77	113	9170
79	113	9022
84	113	8515
85	113	9687
87	113	8190
88	113	8577
90	113	8064
93	113	8101
94	113	8978
96	113	9294
102	113	9704
103	113	9755
105	113	9849
106	113	10118
107	113	10799
130	113	16305
131	113	14530
132	113	14794
133	113	15682
134	113	14376
135	113	17792
137	113	18614
138	113	17599
62	112	14750
63	112	13920
68	112	12073
72	112	9725
73	112	9143
74	112	8965
75	112	11785
76	112	10609
78	112	9016
79	112	9480
83	112	8475
84	112	8597
87	112	7796
89	112	8678
91	112	7353
93	112	9553
94	112	7960
97	112	10915
103	112	9639
104	112	9715
105	112	10126
106	112	10135
108	112	11747
119	112	16556
130	112	14328
131	112	14210
132	112	16179
133	112	14247
68	111	11643
69	111	10808
70	111	12067
71	111	10678
72	111	10322
73	111	9237
75	111	8949
76	111	9908
77	111	8754
84	111	8203
85	111	8657
86	111	8550
87	111	7664
89	111	7542
90	111	7222
91	111	9010
93	111	7932
94	111	7383
95	111	9198
97	111	10666
99	111	10178
102	111	9469
106	111	10694
107	111	12017
118	111	16185
126	111	16707
127	111	14559
130	111	14178
131	111	13860
132	111	13950
134	111	15083
61	110	16149
62	110	14738
63	110	16388
67	110	12022
68	110	11834
69	110	10977
70	110	10730
74	110	11093
75	110	8892
77	110	8332
78	110	8266
81	110	8315
83	110	8225
84	110	7826
86	110	7607
87	110	7111
88	110	7369
89	110	7174
91	110	7401
93	110	7360
94	110	8932
97	110	8405
98	110	9123
99	110	9138
100	110	10216
101	110	9356
105	110	11251
106	110	10964
108	110	13238
117	110	14109
120	110	13911
121	110	14287
127	110	14819
128	110	14186
129	110	13846
131	110	13650
133	110	14072
134	110	14308
136	110	15751
138	110	17212
139	110	17503
61	109	15766
62	109	15495
63	109	14125
69	109	12564
71	109	11003
72	109	11726
73	109	9635
74	109	9466
76	109	8343
78	109	9163
79	109	8198
82	109	7876
83	109	7808
84	109	8098
87	109	9188
88	109	6932
91	109	7930
92	109	7133
93	109	7779
94	109	8181
95	109	8247
96	109	8255
99	109	9581
100	109	9210
105	109	12447
107	109	12108
116	109	13613
117	109	13397
120	109	13308
130	109	13429
133	109	14202
135	109	14929
136	109	14951
137	109	16191
138	109	16878
140	109	18457
64	108	13681
72	108	9790
78	108	10224
80	108	8155
81	108	7371
82	108	7365
83	108	7782
85	108	8646
86	108	8231
87	108	6980
88	108	6850
90	108	8860
91	108	7115
94	108	9808
96	108	8219
118	108	12840
121	108	13293
122	108	13490
128	108	13929
129	108	13374
131	108	13779
132	108	14393
134	108	14626
62	107	18285
63	107	16722
65	107	13341
66	107	13304
68	107	17269
69	107	13170
72	107	10112
73	107	9935
79	107	8453
81	107	8690
82	107	7216
85	107	10238
88	107	6828
90	107	6879
91	107	9749
95	107	7768
96	107	8482
97	107	8468
99	107	9409
119	107	12573
120	107	13010
122	107	13627
127	107	14290
130	107	13240
131	107	16392
132	107	16766
63	106	17410
64	106	14222
65	106	15164
67	106	11670
68	106	11340
70	106	13791
71	106	10271
73	106	11050
81	106	6963
82	106	7204
86	106	6842
88	106	6705
89	106	6791
92	106	9728
94	106	7595
95	106	7795
96	106	8142
98	106	9195
115	106	15868
116	106	12254
117	106	12092
119	106	12157
120	106	12457
125	106	14384
130	106	13213
132	106	14452
133	106	16643
62	105	17520
65	105	14369
66	105	13582
67	105	14272
68	105	11620
69	105	11320
70	105	10455
73	105	10660
77	105	11957
79	105	8792
81	105	7050
82	105	6752
83	105	6594
87	105	6704
88	105	9376
89	105	8059
92	105	6797
93	105	7203
98	105	9786
99	105	10203
100	105	13206
114	105	11865
115	105	12489
118	105	12068
120	105	12466
124	105	12543
127	105	12355
128	105	13071
129	105	14302
130	105	12451
131	105	14077
132	105	14883
134	105	17280
61	104	18372
66	104	14787
68	104	11644
69	104	14022
74	104	10257
75	104	13223
76	104	8983
77	104	16075
80	104	7993
81	104	6996
82	104	7699
84	104	6363
85	104	6715
88	104	6699
89	104	8268
90	104	6540
91	104	6741
114	104	13807
115	104	11234
117	104	11815
125	104	12272
126	104	12507
127	104	12806
128	104	12294
129	104	12382
67	103	15435
70	103	11131
71	103	14237
73	103	15902
74	103	9441
75	103	8993
77	103	8896
78	103	10040
79	103	7837
80	103	7425
83	103	6551
84	103	7226
85	103	6310
86	103	7925
87	103	6239
88	103	6351
89	103	6222
90	103	6335
91	103	6524
115	103	11693
116	103	10973
123	103	12350
124	103	11477
125	103	11574
126	103	11630
127	103	12242
129	103	12742
67	102	16303
68	102	16588
69	102	14029
70	102	11677
71	102	10445
72	102	10075
73	102	9791
74	102	9320
77	102	8804
79	102	7986
80	102	10802
81	102	7538
82	102	7158
85	102	6156
87	102	6624
88	102	6193
89	102	6233
90	102	6232
91	102	6656
93	102	9146
94	102	8601
95	102	8227
96	102	10860
97	102	12226
115	102	10923
116	102	11303
117	102	11252
123	102	10770
124	102	11017
125	102	12797
126	102	12870
71	101	10684
72	101	10985
74	101	9802
76	101	8890
78	101	8651
79	101	8409
84	101	6389
86	101	5965
88	101	6040
89	101	6159
90	101	6432
91	101	6293
92	101	6947
95	101	8171
113	101	11830
116	101	10133
122	101	10668
123	101	11387
124	101	11438
127	101	14638
129	101	13042
130	101	13542
132	101	15671
69	100	15326
70	100	13930
72	100	12043
76	100	9420
77	100	9186
78	100	9029
82	100	7261
83	100	6477
84	100	6561
86	100	5992
87	100	5901
88	100	6393
94	100	8014
113	100	10261
115	100	9753
116	100	12450
119	100	10840
121	100	10518
122	100	12106
125	100	11606
127	100	12230
128	100	12290
130	100	16826
131	100	15261
132	100	16750
70	99	19943
73	99	11391
75	99	9550
78	99	11087
81	99	7753
88	99	5814
90	99	9440
93	99	7259
94	99	7429
97	99	11772
113	99	9087
114	99	9159
118	99	9865
119	99	9289
120	99	9700
122	99	11813
123	99	10582
126	99	11819
128	99	13127
167	99	19436
69	98	16527
71	98	13265
73	98	10831
74	98	10180
77	98	15120
79	98	12794
87	98	8677
89	98	5711
91	98	6666
92	98	6252
93	98	7546
96	98	9642
97	98	9527
99	98	10780
103	98	12475
113	98	9391
114	98	8900
115	98	8838
118	98	10154
119	98	9251
120	98	9788
121	98	9975
123	98	10387
124	98	10951
125	98	11755
129	98	17929
161	98	19033
162	98	18816
164	98	18642
165	98	18993
166	98	19390
68	97	18023
70	97	16214
71	97	12795
72	97	12603
74	97	16502
76	97	15694
80	97	14344
84	97	7091
85	97	6929
86	97	8256
89	97	5607
90	97	6462
91	97	5823
92	97	6348
93	97	6400
96	97	8060
98	97	8458
99	97	8608
104	97	11638
116	97	8602
117	97	8684
118	97	8725
119	97	9891
122	97	10300
124	97	10743
163	97	18014
165	97	18673
167	97	18950
83	96	9144
85	96	6813
90	96	5518
91	96	8028
94	96	10422
96	96	10030
97	96	7341
98	96	8998
101	96	11801
104	96	11569
111	96	9145
115	96	8336
117	96	8799
120	96	15289
123	96	11114
124	96	11996
125	96	13144
163	96	17765
168	96	18649
83	95	9040
84	95	7308
86	95	6676
89	95	5455
90	95	5784
91	95	6018
96	95	6990
97	95	7007
98	95	7929
100	95	8257
101	95	9540
105	95	9943
109	95	10024
111	95	8570
112	95	8207
113	95	8717
114	95	8303
116	95	8718
125	95	12638
162	95	18605
163	95	17729
164	95	18403
165	95	18273
167	95	18144
168	95	18298
80	94	15931
81	94	9660
82	94	9561
87	94	6643
88	94	5657
89	94	5449
90	94	5737
91	94	6375
93	94	5972
97	94	6921
98	94	7710
101	94	8178
105	94	9829
107	94	11336
109	94	9703
111	94	8512
113	94	7967
114	94	8011
115	94	8888
116	94	11121
118	94	9009
119	94	11130
161	94	18899
164	94	17597
167	94	17713
169	94	18937
170	94	19459
-161	93	19976
82	93	12304
83	93	8487
87	93	7293
88	93	5639
90	93	5334
91	93	5625
92	93	5862
97	93	6461
101	93	7661
102	93	10578
104	93	10983
106	93	9498
108	93	8386
109	93	8362
112	93	7732
116	93	8306
117	93	8420
118	93	9269
120	93	11866
155	93	17335
162	93	16784
165	93	17116
166	93	16558
-162	92	19899
-159	92	19567
83	92	8548
84	92	8001
85	92	7722
86	92	7514
87	92	6367
88	92	6199
89	92	8855
90	92	5251
92	92	6913
93	92	5446
96	92	6197
99	92	8017
100	92	7564
104	92	8977
105	92	8854
106	92	7975
110	92	8159
112	92	9844
113	92	7465
114	92	7490
115	92	7882
153	92	19949
154	92	17964
155	92	16690
163	92	16285
164	92	18397
165	92	15932
-162	91	19723
-158	91	19410
-155	91	19536
-153	91	19863
-152	91	19962
87	91	7202
89	91	5507
90	91	4852
92	91	5257
94	91	6074
95	91	5739
98	91	10779
101	91	7510
105	91	7267
107	91	7557
108	91	7944
110	91	7037
111	91	6596
112	91	7049
113	91	7224
114	91	8066
115	91	9741
156	91	16669
164	91	15893
166	91	15994
167	91	16335
168	91	18901
-161	90	19706
-157	90	19382
-154	90	19229
88	90	5987
90	90	4949
91	90	4772
95	90	5533
100	90	5696
101	90	6000
103	90	7296
106	90	6872
107	90	6672
110	90	6282
111	90	6268
112	90	7433
118	90	13407
119	90	9775
125	90	13515
129	90	18664
140	90	15711
142	90	17630
156	90	15866
157	90	15663
159	90	17918
160	90	15592
162	90	17350
163	90	15489
165	90	16100
168	90	16526
-160	89	19647
-158	89	19019
-157	89	19572
-155	89	18797
-152	89	19959
-83	89	19854
53	89	18486
82	89	12420
87	89	7263
91	89	4588
94	89	5474
99	89	5026
100	89	4358
101	89	7247
104	89	6663
105	89	7351
106	89	6296
107	89	10885
109	89	8560
110	89	6254
111	89	6270
113	89	7907
114	89	9701
118	89	11004
119	89	9723
121	89	13267
125	89	11228
127	89	12865
128	89	13815
129	89	14040
130	89	15443
140	89	15617
143	89	16847
157	89	15969
158	89	15625
161	89	15024
162	89	14805
165	89	17620
-159	88	19465
-158	88	19224
-157	88	18976
-155	88	18790
-153	88	18893
-146	88	19807
-92	88	19363
-91	88	19320
-82	88	19245
-31	88	19694
-28	88	19761
-27	88	19374
54	88	16899
82	88	10436
84	88	8773
87	88	7706
90	88	5112
91	88	6529
92	88	4478
93	88	5188
98	88	5187
99	88	4327
100	88	5352
103	88	6299
106	88	6246
108	88	6095
110	88	5864
112	88	6961
115	88	8424
119	88	9035
122	88	9810
125	88	10513
126	88	12734
131	88	15621
140	88	15532
142	88	17191
144	88	16695
158	88	17836
159	88	15422
160	88	16927
162	88	14689
164	88	15672
166	88	16018
167	88	17786
-158	87	18743
-156	87	18713
-155	87	18635
-153	87	18641
-150	87	19002
-149	87	19513
-145	87	19653
-144	87	19448
-97	87	19911
-92	87	19675
-91	87	19198
-90	87	18591
-83	87	19075
-82	87	19142
-81	87	19612
-36	87	19860
-31	87	19573
-27	87	18966
52	87	18350
55	87	16508
56	87	19878
81	87	11961
82	87	11353
83	87	6948
84	87	6876
85	87	6867
86	87	6627
89	87	5762
90	87	5358
91	87	7481
92	87	4519
93	87	4470
97	87	3912
98	87	4067
102	87	6547
104	87	6048
106	87	6072
107	87	8999
109	87	5718
110	87	5979
111	87	6086
113	87	8713
114	87	7620
120	87	8618
122	87	8929
124	87	10036
125	87	11219
128	87	10990
129	87	11143
130	87	15599
140	87	14059
142	87	14678
144	87	16536
146	87	18185
159	87	14753
161	87	14411
162	87	16999
163	87	15095
164	87	16112
165	87	15748
-158	86	18988
-157	86	18553
-156	86	19445
-155	86	18385
-154	86	18519
-150	86	18850
-145	86	19194
-144	86	18637
-97	86	19500
-89	86	18473
-87	86	18257
-84	86	19063
-37	86	19017
-30	86	18785
-28	86	18745
-27	86	19170
50	86	19711
51	86	19241
53	86	15798
54	86	15143
55	86	15456
86	86	6578
88	86	5576
89	86	4968
90	86	4887
91	86	5114
93	86	4245
94	86	4596
95	86	11432
96	86	3863
97	86	4405
100	86	4994
102	86	7785
105	86	6032
107	86	6595
108	86	5552
109	86	6008
110	86	6736
113	86	7438
119	86	9168
121	86	8544
124	86	9394
128	86	10978
140	86	13174
141	86	12911
144	86	15018
145	86	17141
149	86	16610
159	86	14005
160	86	14110
163	86	15459
166	86	17314
-162	85	19828
-161	85	19764
-160	85	19302
-156	85	18371
-155	85	18373
-152	85	19616
-151	85	18703
-150	85	18973
-145	85	18613
-96	85	19238
-88	85	18164
-87	85	19309
-85	85	18452
-84	85	19329
-40	85	19411
-39	85	18841
[truncated: 17,989 more rows]
