# Supplementary material for: Uncovering inequality through multifractality of land prices: 1912 and contemporary Kyoto
Source: PLoS One. 2018 Apr 30;13(4):e0196737. doi: 10.1371/journal.pone.0196737 (PMC5927455; doi:10.1371/journal.pone.0196737)
Supplement: S1 Codes — (TXT) [file pone.0196737.s009.txt]

library(foreign)
library(ineq)
library(RColorBrewer)
library(ggplot2)
library(reshape2)
library(rmutil)
library(Matrix)

############
### Data ###
############

KyotoData1912 # <- csv "Kyoto1912"
KyotoData2012 # <- csv "Kyoto2012full"
KyotoData2012Inter # <- csv "Kyoto2012inter"

# Main set for Kyoto 1912
workingKyoto1912 <- data.frame(X=KyotoData1912$XCoord,
                               Y=KyotoData1912$YCoord,
                               Price=KyotoData1912$Price,
                               Category=KyotoData1912$Category)
workingKyoto1912 <- workingKyoto1912[which(workingKyoto1912$X > 1),]

# Main set for Kyoto 2012
workingKyoto2012 <- data.frame(X=KyotoData2012$XCoord,
                               Y=KyotoData2012$YCoord,
                               Price=KyotoData2012$Price*KyotoData2012$Length)

# Set for Kyoto 2012 intersected with 1912 extent
workingKyoto2012i <- data.frame(X=KyotoData2012Inter$XCoord,
                                Y=KyotoData2012Inter$YCoord,
                                Price=KyotoData2012Inter$Pricecalc)

#################
### Functions ###
#################

# Griding the data
randtoGrid <- function(X,Y,Z,MX,MY,fun)
  # X: 1st coord, Y: 2nd coord, Z: values, 
  # MX = c(min,max,nbr of X intervals), MY=c(min,max,nbr of Y intervals)
  # fun = "mean" or "sum"
{
  SizeX <- MX[3]
  SizeY <- MY[3]
  result <- matrix(0,ncol=SizeX,nrow=SizeY)
  coordX <- MX[1]+(0:(SizeX-1))*(MX[2]-MX[1])/(SizeX-1)
  coordY <- MY[1]+(0:(SizeY-1))*(MY[2]-MY[1])/(SizeY-1)
  etiquette <- data.frame(Z=Z,coords=rep(0,length(Z)))
  for(i in 1:length(Z)){
    X0 <- max(coordX[which(coordX <= X[i])])
    Y0 <- max(coordY[which(coordY <= Y[i])])
    etiquette$coords[i] <- paste(X0,",",Y0,sep="")
  }
  values <- aggregate(etiquette$Z,by=list(etiquette$coords),FUN=get(fun))
  for(i in 1:SizeX){
    for(j in 1:SizeY){
      text0 <- paste(coordX[i],",",coordY[j],sep="")
      if(any(values$Group.1 == text0)){
        result[j,i] <- values$x[which(values$Group.1==text0)]
      }
    }
  }
  return(result)
}

newrandtoGrid <- function(X,Y,Z,MX,MY,fun){
  # X: 1st coord, Y: 2nd coord, Z: values, 
  # MX = nbr of X intervals, MY = nbr of Y intervals
  # fun = "mean" or "sum" f.e.
  mx <- min(X)
  Mx <- max(X)
  my <- min(Y)
  My <- max(Y)
  intx <- seq(mx,Mx-(Mx-mx)/MX,by=(Mx-mx)/MX)
  inty <- seq(my,My-(My-my)/MY,by=(My-my)/MY)
  coords <- data.frame(Z=Z,etiquette=rep(0,length(Z)))
  result <- matrix(0,nrow=MY,ncol=MX)
  for(i in 1:length(Z)){
    X0 <- max(which(intx <= X[i]))
    Y0 <- max(which(inty <= Y[i]))
    coords$etiquette[i] <- paste(X0,".",Y0,sep="")
  }
  values <- aggregate(coords$Z,by=list(coords$etiquette),FUN=get(fun))
  for(i in 1:MX){
    for(j in 1:MY){
      text0 <- paste(i,".",j,sep="")
      if(any(values$Group.1 == text0)){
        result[j,i] <- values$x[which(values$Group.1==text0)]
      }
    }
  }
  return(result)
}

# Gliding box process
GlidingBox <- function(InitGrid,sizes,neigh=1)
{
  InitRows <- nrow(InitGrid)
  InitCols <- ncol(InitGrid)
  Raster <- raster(InitGrid)
  msize <- max(sizes)
  ResultGrid <- rep(list(matrix(nrow=InitRows-2*msize,ncol=InitCols-2*msize,0)),length(sizes))
  for(s in sizes){
    if(s==0){
      ResultGrid[[which(sizes == 0)]] <- InitGrid[(msize+1):(InitRows-msize),(msize+1):(InitCols-msize)]
    } else {
      weightmatrix <- matrix(nrow=2*s+1,ncol=2*s+1,1)
      if(neigh==2){
        for(Index in 0:((2*s+1)*(2*s+1)-2)){
          locrow <- floor(Index/(2*s+1)) + 1
          loccol <- Index %% (2*s+1) + 1
          if((abs(s+1-locrow)+abs(s+1-loccol) > s)){
            weightmatrix[locrow,loccol] <- 0
          }
        }
      }
      result <- focal(x=Raster,w=weightmatrix,fun=sum,pad=T,na.rm=F)
      ResultGrid[[which(sizes == s)]] <- as.matrix(result)[(msize+1):(InitRows-msize),(msize+1):(InitCols-msize)]
    }
  }
  return(ResultGrid)
}

# Main multifractal method
MMoment_MGBox <- function(grid,sizes,q,dd)
{
  data <- GlidingBox(grid,sizes)
  sizes <- sizes+0.5
  emin <- min(sizes)
  N <- nnzero(data[[1]])
  
  
  Zed <- matrix(rep(0,length(q)*(length(sizes)-1)),ncol=length(sizes)-1,byrow=TRUE)
  prealpha <- matrix(rep(0,length(q)*(length(sizes)-1)),ncol=length(sizes)-1,byrow=TRUE)
  Tau <- rep(0,length(q))
  D <- rep(0,length(q))
  alpha <- rep(0,length(q))
  falpha <- rep(0,length(q))
  for(i in 1:length(q)){
    for(j in 2:length(sizes)){
      Zed[i,j-1] <- -log(sum((data[[1]][which(data[[1]] != 0)]/data[[j]][which(data[[1]] != 0)])^q[i])/N)/log(sizes[j]/emin)
      prealpha[i,j-1] <- -sum(((data[[1]][which(data[[1]] != 0)]/data[[j]][which(data[[1]] != 0)])^q[i])*log(data[[1]][which(data[[1]] != 0)]/data[[j]][which(data[[1]] != 0)]))/(sum((data[[1]][which(data[[1]] != 0)]/data[[j]][which(data[[1]] != 0)])^q[i])*log(sizes[j]/emin))
    }
    Tau[i] <- mean(Zed[i,])
  }
  Tau1 <- Tau[which(q==1)]
  for(i in 1:length(q)){
    Tau[i] <- Tau[i]*dd/Tau1-dd
    D[i] <- Tau[i]/(q[i]-1)
    alpha[i] <- dd/Tau1*mean(prealpha[i,])
    falpha[i] <- q[i]*alpha[i]-Tau[i]
  }
  Result <- data.frame(q=q,Dq=D,tau=Tau,alpha=alpha,falpha=falpha)
  return(Result)
}

# Independent computation of D0D1D2
boxCounting <- function(M,S)
{
  nr <- nrow(M)
  nc <- ncol(M)
  N <- rep(0,length(S))
  for(s in 1:length(S)){
    ss <- S[s]
    for(i in 0:(nr/ss-1)){
      for(j in 0:(nc/ss-1)){
        if(sum(M[i*ss+1:ss,j*ss+1:ss]) > 0){N[s] <- N[s]+1}
      }
    }
  }
  fit <- lm(log(N) ~ log(S))
  return(-fit$coefficients[2])
}

D0D1D2 <- function(Data,sizes)
{
  data <- GridingAgg(Data,sizes)
  vectD1 <- rep(0,length(sizes))
  vectD2 <- rep(0,length(sizes))
  for(i in 1:length(sizes)){
    data[[i]] <- data[[i]]/sum(data[[i]])
    vectD1[i] <- sum(data[[i]][which(data[[i]]>0)]*log(data[[i]][which(data[[i]]>0)])/log(10))
    vectD2[i] <- log(sum(data[[i]]^2))/log(10)
  }
  S <- log(sizes/2)/log(10)
  fit1 <- lm(vectD1 ~ S)
  fit2 <- lm(vectD2 ~ S)
  result <- c(boxCounting(Data,sizes),fit1$coefficients[2],fit2$coefficients[2])
  return(result)
}

# Polycentric models generation
mult_centered_distrib <- function(dist,nrow,ncol,xcoords,ycoords,power=1,weights=rep(1,length(xcoords)))
  # nrow, ncol = total space size
  # xcoords, ycoords = coordinates of centers of attraction
  # /!\ dist size = nrow*ncol /!\
{
  M <- matrix(0,ncol=ncol,nrow=nrow)
  for(s in 1:length(xcoords)){
    for(i in 1:nrow){
      for(j in 1:ncol){
        M[i,j] <- M[i,j]+weights[s]/sqrt((i-xcoords[s])^2+(j-ycoords[s])^2)
      }
    }
  }
  Mrank <- matrix(rank(M,ties.method="first"),ncol=ncol,nrow=nrow)
  dist <- sort(dist,decreasing=T)
  dist <- sample(dist,length(dist),prob=rev(dist^power)/sum(dist^power))
  for(l in 1:length(dist)){
    M[which(Mrank == l)] <- dist[l]
  }
  return(M)
}

# Multiplotting
multiplot <- function(...,plotlist=NULL,file,cols=1,layout=NULL) {
  library(grid)
  plots <- c(list(...),plotlist)
  numPlots = length(plots)
  if (is.null(layout)){
    layout <- matrix(seq(1, cols * ceiling(numPlots/cols)),
                     ncol = cols, nrow = ceiling(numPlots/cols))
  }
  if (numPlots==1) {
    print(plots[[1]])
  } else {
    grid.newpage()
    pushViewport(viewport(layout = grid.layout(nrow(layout), ncol(layout))))
    for (i in 1:numPlots) {
      matchidx <- as.data.frame(which(layout == i, arr.ind = TRUE))
      print(plots[[i]], vp = viewport(layout.pos.row = matchidx$row,
                                      layout.pos.col = matchidx$col))
    }
  }
}

# Classical measures
classIneqMeas <- function(X,Y,Z,MX,MY,D)
{
  avg <- mean(Z)
  l <- length(Z)
  #
  MM <- sum(abs(avg-Z))/(l*avg)
  GG <- ineq(Z,type="Gini")
  TT <- sum(Z/l*log(Z))
  #
  spDistVal <- newrandtoGrid(X,Y,Z,MX,MY,"mean")
  spDistRef <- newrandtoGrid(X,Y,rep(1,l),MX,MY,"sum")
  NSI <- sqrt(sum(spDistRef*(spDistVal-avg)^2)/sum((Z-avg)^2))
  REAR <- IncSegClemRear(X,Y,Z,MX,MY,D)
  return(c(MM,GG,TT,NSI,REAR[1],REAR[2]))
}

IncSegClemRear <- function(X,Y,Z,MX,MY,D){
  # D = degree of interpolating polynomial
  l <- length(Z)
  mx <- min(X)
  Mx <- max(X)
  my <- min(Y)
  My <- max(Y)
  intx <- seq(mx,Mx-(Mx-mx)/MX,by=(Mx-mx)/MX)
  inty <- seq(my,My-(My-my)/MY,by=(My-my)/MY)
  J <- NULL
  for(i in 1:MX){
    for(j in 1:MY){
      J <- c(J,paste(i,j,sep="."))
    }
  }
  j <- length(J)
  Zb <- data.frame(Z=Z,X=X,Y=Y,etiquette=rep(0,length(Z)),count=rep(1,l))
  Zb <- Zb[order(Z),]
  row.names(Zb) <- as.character(1:l)
  for(i in 1:length(Z)){
    X0 <- max(which(intx <= Zb$X[i]))
    Y0 <- max(which(inty <= Zb$Y[i]))
    Zb$etiquette[i] <- paste(X0,Y0,sep=".")
  }
  Zagg <- aggregate(Zb$count,by=list(Zb$Z),FUN="sum")
  k <- nrow(Zagg)
  Zagg$y <- rep(0,k)
  for(i in 1:k){
    Zagg$y[i] <- sum(Zagg$x[1:i])/l
  }
  ctable <- matrix(0,nrow=j+1,ncol=k)
  ctable2 <- matrix(0,nrow=j+1,ncol=k)
  ctable3 <- matrix(0,nrow=j+1,ncol=k)
  for(p in 1:k){
    for(q in 1:j){
      pp <- Zagg$Group.1[p]
      ctable[q,p] <- sum(Zb$count[which(Zb$Z == pp & Zb$etiquette == J[q])])
    }
    ctable[j+1,p] <- sum(ctable[1:j,p])
  }
  hn <- rep(0,j+1)
  for(q in 1:(j+1)){
    hn[q] <- sum(ctable[q,])
    if(hn[q] > 0){
      for(p in 1:k){
        ctable2[q,p] <- sum(ctable[q,1:p])/hn[q]
        if(ctable2[q,p] > 0 & ctable2[q,p] < 1){
          ctable3[q,p] <- -ctable2[q,p]*log(ctable2[q,p])/log(2)+(ctable2[q,p]-1)*log(1-ctable2[q,p])/log(2)
        }
        ctable2[q,p] <- 4*ctable2[q,p]*(1-ctable2[q,p])
      }
    }
  }
  inter2 <- rep(0,k-1)
  inter3 <- rep(0,k-1)
  for(p in 1:(k-1)){
    inter2[p] <- sum((ctable2[j+1,p]-ctable2[1:j,p])*hn[1:j])/length(Z)/ctable2[j+1,p]
    inter3[p] <- sum((ctable3[j+1,p]-ctable3[1:j,p])*hn[1:j])/length(Z)/ctable3[j+1,p]
  }
  polyfit2 <- lm(inter2 ~ poly(Zagg$y[1:(k-1)],D,raw=T))
  polyfit3 <- lm(inter3 ~ poly(Zagg$y[1:(k-1)],D,raw=T))
  Rcoef2 <- 6/(0:D+2)/(0:D+3)
  Rcoef3 <- 1
  for(i in 1:D){
    Rcoef3 <- c(Rcoef3,2/(i+2)^2+2*sum((-1)^(i:0)*choose(i,0:i)/(i:0+2)^2))
  }
  return(c(sum(polyfit3$coefficients*Rcoef3),sum(polyfit2$coefficients*Rcoef2)))
}

############################
### 1912 - Real spectrum ###
############################

X1912 <- workingKyoto1912$X[which(workingKyoto1912$Price > 0 & workingKyoto1912$Category == "Residential")]
Y1912 <- workingKyoto1912$Y[which(workingKyoto1912$Price > 0 & workingKyoto1912$Category == "Residential")]
Z1912 <- workingKyoto1912$Price[which(workingKyoto1912$Price > 0 & workingKyoto1912$Category == "Residential")]

MX <- c(566000,574000,256)
MY <- c(3869000,3879000,256)

grid1912 <- randtoGrid(X1912,Y1912,Z1912,MX,MY,fun="sum")

### Visuals
meltedgrid1912 <- melt(grid1912)
p1 <- ggplot(meltedgrid1912, aes(x = Var2, y = Var1, fill = log(value))) + geom_tile() + theme(legend.position="none",axis.title.y=element_blank(),axis.title.x=element_blank(),axis.text.y=element_blank(),axis.text.x=element_blank(),axis.ticks.y=element_blank(),axis.ticks.x=element_blank(),panel.grid.major = element_blank(),panel.grid.minor = element_blank(),panel.background = element_blank())

### Generalized dimension
S <- c(1,2,8)
D0D1D2(grid1912,S)

### Spectrum
q <- seq(-10,10,by=0.1)
anaRes_Kyoto1912 <- MMoment_MGBox(grid1912,S,q,D0D1D2(grid1912,S)[1])


####################################
### 1912 - Spatial distributions ###
####################################

### Uniform grid
grid <- matrix(sample(distrib, 256*256, replace=F),nrow=256,ncol=256)
grid <- matrix(sample(c(1:52892,rep(0,256*256-52892)), 256*256, replace=F),nrow=256,ncol=256) # for representation only

meltedgridU <- melt(grid)
p2 <- ggplot(meltedgridU, aes(x = Var1, y = Var2, fill = value)) + geom_tile() + theme(legend.position="none",axis.title.y=element_blank(),axis.title.x=element_blank(),axis.text.y=element_blank(),axis.text.x=element_blank(),axis.ticks.y=element_blank(),axis.ticks.x=element_blank(),panel.grid.major = element_blank(),panel.grid.minor = element_blank(),panel.background = element_blank())

D0unif <- rep(0,50)
D1unif <- rep(0,50)
D2unif <- rep(0,50)
for(i in 1:50){
  grid <- matrix(sample(distribK, 256*256, replace=F),nrow=256,ncol=256)
  D0unif <- D0D1D2(grid,S)[1]
  D1unif <- D0D1D2(grid,S)[2]
  D2unif <- D0D1D2(grid,S)[3]
}
c(mean(D0unif),mean(D1unif),mean(D2unif))

distribK <- workingKyoto1912$Price[which(workingKyoto1912$Price > 0 & workingKyoto1912$Category == "Residential")]
for(i in 1:50){
  assign(paste("grid",i,sep=""),matrix(sample(distribK, 256*256, replace=F),nrow=256,ncol=256))
  assign(paste("anaRes_TUsRKyoto1912_",i,sep=""),MMoment_MGBox(get(paste("grid",i,sep="")),S,q,D0D1D2(get(paste("grid",i,sep="")),S)[1]))
}

### Polycentric
PDranksC1A1   <- mult_centered_distrib(1:(256*256),256,256,c(128,128,129,129),c(128,129,128,129),power=1)
PDranksC1A4   <- mult_centered_distrib(1:(256*256),256,256,c(128,128,129,129),c(128,129,128,129),power=4)
PDranksC2A1   <- mult_centered_distrib(1:(256*256),256,256,c(128,129,128,129),c(64,64,192,192),power=1)
PDranksC2A4   <- mult_centered_distrib(1:(256*256),256,256,c(128,129,128,129),c(64,64,192,192),power=4)
PDranksC5A1B3 <- mult_centered_distrib(1:(256*256),256,256,c(64,192,64,192,128),c(64,192,192,64,128),power=1,weights=c(1,1,1,1,3))
PDranksC5A4B3 <- mult_centered_distrib(1:(256*256),256,256,c(64,192,64,192,128),c(64,192,192,64,128),power=4,weights=c(1,1,1,1,3))
PDranksC20A05Br <- mult_centered_distrib(1:(256*256),256,256,floor(runif(20,1,256)),floor(runif(20,1,256)),power=0.5,weights=runif(20,1,3))
PDranksC30A2Br <- mult_centered_distrib(1:(256*256),256,256,floor(runif(30,1,256)),floor(runif(30,1,256)),power=2,weights=runif(30,1,4))
PDranksC10A5Br <- mult_centered_distrib(1:(256*256),256,256,floor(runif(10,1,256)),floor(runif(10,1,256)),power=5,weights=runif(10,1,50))

meltedgrid1 <- melt(PDranksC1A1)
meltedgrid2 <- melt(PDranksC1A4)
meltedgrid3 <- melt(PDranksC2A1)
meltedgrid4 <- melt(PDranksC2A4)
meltedgrid5 <- melt(PDranksC5A1B3)
meltedgrid6 <- melt(PDranksC5A4B3)
meltedgrid7 <- melt(PDranksC20A05Br)
meltedgrid8 <- melt(PDranksC30A2Br)
meltedgrid9 <- melt(PDranksC10A5Br)
p3 <- ggplot(meltedgrid1, aes(x = Var1, y = Var2, fill = value)) + geom_tile() + theme(legend.position="none",axis.title.y=element_blank(),axis.title.x=element_blank(),axis.text.y=element_blank(),axis.text.x=element_blank(),axis.ticks.y=element_blank(),axis.ticks.x=element_blank(),panel.grid.major = element_blank(),panel.grid.minor = element_blank(),panel.background = element_blank())
p4 <- ggplot(meltedgrid2, aes(x = Var1, y = Var2, fill = value)) + geom_tile() + theme(legend.position="none",axis.title.y=element_blank(),axis.title.x=element_blank(),axis.text.y=element_blank(),axis.text.x=element_blank(),axis.ticks.y=element_blank(),axis.ticks.x=element_blank(),panel.grid.major = element_blank(),panel.grid.minor = element_blank(),panel.background = element_blank())
p5 <- ggplot(meltedgrid3, aes(x = Var1, y = Var2, fill = value)) + geom_tile() + theme(legend.position="none",axis.title.y=element_blank(),axis.title.x=element_blank(),axis.text.y=element_blank(),axis.text.x=element_blank(),axis.ticks.y=element_blank(),axis.ticks.x=element_blank(),panel.grid.major = element_blank(),panel.grid.minor = element_blank(),panel.background = element_blank())
p6 <- ggplot(meltedgrid4, aes(x = Var1, y = Var2, fill = value)) + geom_tile() + theme(legend.position="none",axis.title.y=element_blank(),axis.title.x=element_blank(),axis.text.y=element_blank(),axis.text.x=element_blank(),axis.ticks.y=element_blank(),axis.ticks.x=element_blank(),panel.grid.major = element_blank(),panel.grid.minor = element_blank(),panel.background = element_blank())
p7 <- ggplot(meltedgrid5, aes(x = Var1, y = Var2, fill = value)) + geom_tile() + theme(legend.position="none",axis.title.y=element_blank(),axis.title.x=element_blank(),axis.text.y=element_blank(),axis.text.x=element_blank(),axis.ticks.y=element_blank(),axis.ticks.x=element_blank(),panel.grid.major = element_blank(),panel.grid.minor = element_blank(),panel.background = element_blank())
p8 <- ggplot(meltedgrid6, aes(x = Var1, y = Var2, fill = value)) + geom_tile() + theme(legend.position="none",axis.title.y=element_blank(),axis.title.x=element_blank(),axis.text.y=element_blank(),axis.text.x=element_blank(),axis.ticks.y=element_blank(),axis.ticks.x=element_blank(),panel.grid.major = element_blank(),panel.grid.minor = element_blank(),panel.background = element_blank())
p9 <- ggplot(meltedgrid7, aes(x = Var1, y = Var2, fill = value)) + geom_tile() + theme(legend.position="none",axis.title.y=element_blank(),axis.title.x=element_blank(),axis.text.y=element_blank(),axis.text.x=element_blank(),axis.ticks.y=element_blank(),axis.ticks.x=element_blank(),panel.grid.major = element_blank(),panel.grid.minor = element_blank(),panel.background = element_blank())
p10 <- ggplot(meltedgrid8, aes(x = Var1, y = Var2, fill = value)) + geom_tile() + theme(legend.position="none",axis.title.y=element_blank(),axis.title.x=element_blank(),axis.text.y=element_blank(),axis.text.x=element_blank(),axis.ticks.y=element_blank(),axis.ticks.x=element_blank(),panel.grid.major = element_blank(),panel.grid.minor = element_blank(),panel.background = element_blank())
p11 <- ggplot(meltedgrid9, aes(x = Var1, y = Var2, fill = value)) + geom_tile() + theme(legend.position="none",axis.title.y=element_blank(),axis.title.x=element_blank(),axis.text.y=element_blank(),axis.text.x=element_blank(),axis.ticks.y=element_blank(),axis.ticks.x=element_blank(),panel.grid.major = element_blank(),panel.grid.minor = element_blank(),panel.background = element_blank())

PDranksC1A1primenoise2 <- PDranksC1A1
PDranksC1A4primenoise2 <- PDranksC1A4
PDranksC2A1primenoise2 <- PDranksC2A1
PDranksC2A4primenoise2 <- PDranksC2A4
PDranksC5A1B3primenoise2 <- PDranksC5A1B3
PDranksC5A4B3primenoise2 <- PDranksC5A4B3
PDranksC20A05Brprimenoise2 <- PDranksC20A05Br
PDranksC30A2Brprimenoise2 <- PDranksC30A2Br
PDranksC10A5Brprimenoise2 <- PDranksC10A5Br

power <- 2
distrib <- sort(distribK,decreasing=F)
distribnoise2 <- sample(distrib,length(distrib),prob=rev((1:length(distrib))^power)/sum((1:length(distrib))^power),replace=F)
for(l in 1:length(dist)){
  PDranksC1A1primenoise2[which(PDranksC1A1 == l)] <- distribnoise2[l]
  PDranksC1A4primenoise2[which(PDranksC1A4 == l)] <- distribnoise2[l]
  PDranksC2A1primenoise2[which(PDranksC2A1 == l)] <- distribnoise2[l]
  PDranksC2A4primenoise2[which(PDranksC2A4 == l)] <- distribnoise2[l]
  PDranksC5A1B3primenoise2[which(PDranksC5A1B3 == l)] <- distribnoise2[l]
  PDranksC5A4B3primenoise2[which(PDranksC5A4B3 == l)] <- distribnoise2[l]
  PDranksC20A05Brprimenoise2[which(PDranksC20A05Br == l)] <- distribnoise2[l]
  PDranksC30A2Brprimenoise2[which(PDranksC30A2Br == l)] <- distribnoise2[l]
  PDranksC10A5Brprimenoise2[which(PDranksC10A5Br == l)] <- distribnoise2[l]
}

D0poly <- c(D0D1D2(PDranksC1A1primenoise2,S)[1],D0D1D2(PDranksC1A4primenoise2,S)[1],D0D1D2(PDranksC2A1primenoise2,S)[1],
            D0D1D2(PDranksC2A4primenoise2,S)[1],D0D1D2(PDranksC5A1B3primenoise2,S)[1],D0D1D2(PDranksC5A4B3primenoise2,S)[1],
            D0D1D2(PDranksC20A05Brprimenoise2,S)[1],D0D1D2(PDranksC30A2Brprimenoise2,S)[1],D0D1D2(PDranksC10A5Brprimenoise2,S)[1])

D1poly <- c(D0D1D2(PDranksC1A1primenoise2,S)[2],D0D1D2(PDranksC1A4primenoise2,S)[2],D0D1D2(PDranksC2A1primenoise2,S)[2],
            D0D1D2(PDranksC2A4primenoise2,S)[2],D0D1D2(PDranksC5A1B3primenoise2,S)[2],D0D1D2(PDranksC5A4B3primenoise2,S)[2],
            D0D1D2(PDranksC20A05Brprimenoise2,S)[2],D0D1D2(PDranksC30A2Brprimenoise2,S)[2],D0D1D2(PDranksC10A5Brprimenoise2,S)[2])

D2poly <- c(D0D1D2(PDranksC1A1primenoise2,S)[3],D0D1D2(PDranksC1A4primenoise2,S)[3],D0D1D2(PDranksC2A1primenoise2,S)[3],
            D0D1D2(PDranksC2A4primenoise2,S)[3],D0D1D2(PDranksC5A1B3primenoise2,S)[3],D0D1D2(PDranksC5A4B3primenoise2,S)[3],
            D0D1D2(PDranksC20A05Brprimenoise2,S)[3],D0D1D2(PDranksC30A2Brprimenoise2,S)[3],D0D1D2(PDranksC10A5Brprimenoise2,S)[3])
c(mean(D0poly),mean(D1poly),mean(D2poly))

anaRes_testC1A1noise2 <- MMoment_MGBox(PDranksC1A1primenoise2,S,q,D0D1D2(PDranksC1A1primenoise2,S)[1])
anaRes_testC1A4noise2 <- MMoment_MGBox(PDranksC1A4primenoise2,S,q,D0D1D2(PDranksC1A4primenoise2,S)[1])
anaRes_testC2A1noise2 <- MMoment_MGBox(PDranksC2A1primenoise2,S,q,D0D1D2(PDranksC2A1primenoise2,S)[1])
anaRes_testC2A4noise2 <- MMoment_MGBox(PDranksC2A4primenoise2,S,q,D0D1D2(PDranksC2A4primenoise2,S)[1])
anaRes_testC5A1B3noise2 <- MMoment_MGBox(PDranksC5A1B3primenoise2,S,q,D0D1D2(PDranksC5A1B3primenoise2,S)[1])
anaRes_testC5A4B3noise2 <- MMoment_MGBox(PDranksC5A4B3primenoise2,S,q,D0D1D2(PDranksC5A4B3primenoise2,S)[1])
anaRes_testC20A05Brnoise2 <- MMoment_MGBox(PDranksC20A05Brprimenoise2,S,q,D0D1D2(PDranksC20A05Brprimenoise2,S)[1])
anaRes_testC30A2Brnoise2 <- MMoment_MGBox(PDranksC30A2Brprimenoise2,S,q,D0D1D2(PDranksC30A2Brprimenoise2,S)[1])
anaRes_testC10A5Brnoise2 <- MMoment_MGBox(PDranksC10A5Brprimenoise2,S,q,D0D1D2(PDranksC10A5Brprimenoise2,S)[1])

### DLA
DLA1 # <- csv "DLA1"
DLA15 # <- csv "DLA15"
DLA3 # <- csv "DLA3"
DLA35 # <- csv "DLA35"

fun <- "sum"
MX <- c(0,512,256)
MY <- c(0,512,256)

#

X <- DLA1$pxcor+250
Y <- DLA1$pycor+250
Z <- 20001-DLA1$landprice
grid <- randtoGrid(X,Y,Z,MX,MY,fun)

meltedgridDLA1 <- melt(grid)
p12 <- ggplot(meltedgridDLA1, aes(x = Var1, y = Var2, fill = value)) + geom_tile() + theme(legend.position="none",axis.title.y=element_blank(),axis.title.x=element_blank(),axis.text.y=element_blank(),axis.text.x=element_blank(),axis.ticks.y=element_blank(),axis.ticks.x=element_blank(),panel.grid.major = element_blank(),panel.grid.minor = element_blank(),panel.background = element_blank())

X <- DLA15$pxcor+250
Y <- DLA15$pycor+250
Z <- 20001-DLA15$landprice
grid <- randtoGrid(X,Y,Z,MX,MY,fun)

meltedgridDLA15 <- melt(grid)
p13 <- ggplot(meltedgridDLA15, aes(x = Var1, y = Var2, fill = value)) + geom_tile() + theme(legend.position="none",axis.title.y=element_blank(),axis.title.x=element_blank(),axis.text.y=element_blank(),axis.text.x=element_blank(),axis.ticks.y=element_blank(),axis.ticks.x=element_blank(),panel.grid.major = element_blank(),panel.grid.minor = element_blank(),panel.background = element_blank())

X <- DLA3$pxcor+250
Y <- DLA3$pycor+250
Z <- 20001-DLA3$landprice
grid <- randtoGrid(X,Y,Z,MX,MY,fun)
meltedgridDLA3 <- melt(grid)
p14 <- ggplot(meltedgridDLA3, aes(x = Var1, y = Var2, fill = value)) + geom_tile() + theme(legend.position="none",axis.title.y=element_blank(),axis.title.x=element_blank(),axis.text.y=element_blank(),axis.text.x=element_blank(),axis.ticks.y=element_blank(),axis.ticks.x=element_blank(),panel.grid.major = element_blank(),panel.grid.minor = element_blank(),panel.background = element_blank())

X <- DLA35$pxcor+250
Y <- DLA35$pycor+250
Z <- 20001-DLA35$landprice
grid <- randtoGrid(X,Y,Z,MX,MY,fun)
meltedgridDLA35 <- melt(grid)
p15 <- ggplot(meltedgridDLA35, aes(x = Var1, y = Var2, fill = value)) + geom_tile() + theme(legend.position="none",axis.title.y=element_blank(),axis.title.x=element_blank(),axis.text.y=element_blank(),axis.text.x=element_blank(),axis.ticks.y=element_blank(),axis.ticks.x=element_blank(),panel.grid.major = element_blank(),panel.grid.minor = element_blank(),panel.background = element_blank())

#

distribKp <- distribK[which(distribK > 0)]

DLA1 <- data.frame(XCoord=DLA1$pxcor+250,YCoord=DLA1$pycor+250,Price=DLA1$landprice)
DLA1 <- DLA1[order(DLA1$Price),]

distrib <- sample(distribKp, nrow(DLA1))

X <- DLA1$XCoord
Y <- DLA1$YCoord
Z <- sort(distrib,decreasing=T)
grid <- randtoGrid(X,Y,Z,MX,MY,fun)

power <- 1
power <- 8
D0DLA1 <- rep(0,50)
D1DLA1 <- rep(0,50)
D2DLA1 <- rep(0,50)
for(i in 1:50){
  assign(paste("Z_",i,sep=""),sample(Z,length(Z),prob=rev((1:length(Z))^power)/sum((1:length(Z))^power),replace=F))
  assign(paste("grid_",i,sep=""),randtoGrid(X,Y,get(paste("Z_",i,sep="")),MX,MY,fun))
  D0DLA1[i] <- D0D1D2(get(paste("grid_",i,sep="")),c(1,2,8))[1]
  D1DLA1[i] <- D0D1D2(get(paste("grid_",i,sep="")),c(1,2,8))[2]
  D2DLA1[i] <- D0D1D2(get(paste("grid_",i,sep="")),c(1,2,8))[3]
}
c(mean(D0DLA1),mean(D1DLA1),mean(D2DLA1))

anaRes_DLA1 <- MMoment_MGBox(grid,S,q,D0D1D2(grid,S)[1])
for(i in 1:50){
  assign(paste("anaRes_DLA1_noise1_",i,sep=""),MMoment_MGBox(get(paste("grid_",i,sep="")),S,q,D0D1D2(get(paste("grid_",i,sep="")),S)[1]))
}
for(i in 1:50){
  assign(paste("anaRes_DLA1_noise8_",i,sep=""),MMoment_MGBox(get(paste("grid_",i,sep="")),S,q,D0D1D2(get(paste("grid_",i,sep="")),S)[1]))
}

#

DLA15 <- data.frame(XCoord=DLA15$pxcor+250,YCoord=DLA15$pycor+250,Price=DLA15$landprice)
DLA15 <- DLA15[order(DLA15$Price),]

distrib <- sample(distribKp, nrow(DLA15))

X <- DLA15$XCoord
Y <- DLA15$YCoord
Z <- sort(distrib,decreasing=T)
grid <- randtoGrid(X,Y,Z,MX,MY,fun)
D0D1D2(grid,S)

power <- 1
power <- 8
D0DLA15 <- rep(0,50)
D1DLA15 <- rep(0,50)
D2DLA15 <- rep(0,50)
for(i in 1:50){
  assign(paste("Z_",i,sep=""),sample(Z,length(Z),prob=rev((1:length(Z))^power)/sum((1:length(Z))^power),replace=F))
  assign(paste("grid_",i,sep=""),randtoGrid(X,Y,get(paste("Z_",i,sep="")),MX,MY,fun))
  D0DLA15[i] <- D0D1D2(get(paste("grid_",i,sep="")),c(1,2,8))[1]
  D1DLA15[i] <- D0D1D2(get(paste("grid_",i,sep="")),c(1,2,8))[2]
  D2DLA15[i] <- D0D1D2(get(paste("grid_",i,sep="")),c(1,2,8))[3]
}
c(mean(D0DLA15),mean(D1DLA15),mean(D2DLA15))

anaRes_DLA15 <- MMoment_MGBox(grid,S,q,D0D1D2(grid,S)[1])
for(i in 1:50){
  assign(paste("anaRes_DLA15_noise1_",i,sep=""),MMoment_MGBox(get(paste("grid_",i,sep="")),S,q,D0D1D2(get(paste("grid_",i,sep="")),S)[1]))
}
for(i in 1:50){
  assign(paste("anaRes_DLA15_noise8_",i,sep=""),MMoment_MGBox(get(paste("grid_",i,sep="")),S,q,D0D1D2(get(paste("grid_",i,sep="")),S)[1]))
}

#

DLA3 <- data.frame(XCoord=DLA3$pxcor+250,YCoord=DLA3$pycor+250,Price=DLA3$landprice)
DLA3 <- DLA3[order(DLA3$Price),]

distrib <- sample(distribKp,nrow(DLA3))

X <- DLA3$XCoord
Y <- DLA3$YCoord
Z <- sort(distrib,decreasing=T)
grid <- randtoGrid(X,Y,Z,MX,MY,fun)

power <- 1
power <- 8
for(i in 1:50){
  assign(paste("Z_",i,sep=""),sample(Z,length(Z),prob=rev((1:length(Z))^power)/sum((1:length(Z))^power),replace=F))
  assign(paste("grid_",i,sep=""),randtoGrid(X,Y,get(paste("Z_",i,sep="")),MX,MY,fun))
}

anaRes_DLA3 <- MMoment(grid,S,q,D0D1D2(grid,S)[1])
for(i in 1:50){
  assign(paste("anaRes_DLA3_noise1_",i,sep=""),MMoment_MGBox(get(paste("grid_",i,sep="")),S,q,D0D1D2(get(paste("grid_",i,sep="")),S)[1]))
}
for(i in 1:50){
  assign(paste("anaRes_DLA3_noise8_",i,sep=""),MMoment_MGBox(get(paste("grid_",i,sep="")),S,q,D0D1D2(get(paste("grid_",i,sep="")),S)[1]))
}

#

DLA35 <- data.frame(XCoord=DLA35$pxcor+250,YCoord=DLA35$pycor+250,Price=DLA35$landprice)
DLA35 <- DLA35[order(DLA35$Price),]

distrib <- sample(distribKp,nrow(DLA35))

X <- DLA35$XCoord
Y <- DLA35$YCoord
Z <- sort(distrib,decreasing=T)
grid <- randtoGrid(X,Y,Z,MX,MY,fun)

power <- 1
power <- 8
for(i in 1:50){
  assign(paste("Z_",i,sep=""),sample(Z,length(Z),prob=rev((1:length(Z))^power)/sum((1:length(Z))^power),replace=F))
  assign(paste("grid_",i,sep=""),randtoGrid(X,Y,get(paste("Z_",i,sep="")),MX,MY,fun))
}

anaRes_DLA35 <- MMoment_MGBox(Box_DLA35,S,q,D0D1D2(grid,S)[1])
for(i in 1:50){
  assign(paste("anaRes_DLA35_noise1_",i,sep=""),MMoment_MGBox(get(paste("grid_",i,sep="")),S,q,D0D1D2(get(paste("grid_",i,sep="")),S)[1]))
}
for(i in 1:50){
  assign(paste("anaRes_DLA35_noise8_",i,sep=""),MMoment_MGBox(get(paste("grid_",i,sep="")),S,q,D0D1D2(get(paste("grid_",i,sep="")),S)[1]))
}

### Figures
multiplot(p1,p12,p13,p2,p14,p15,p3,p4,p5,p6,p7,p8,p9,p10,p11,cols=5)
dev.off()

is <- c(1:7,9,10,12:30,32:50)
colorp <- c("steelblue4","slateblue3","palevioletred3","lightcoral","orange","chartreuse2","aquamarine4","turquoise3","royalblue1")

plot(anaRes_Kyoto1912$alpha,anaRes_Kyoto1912$falpha,pch="",cex=0.75,col=2,ylim=c(0,2),xlim=c(0,5),xlab=expression(alpha),ylab=expression(paste("f(",alpha,")")))
lines(c(0,3),c(0,3),lty=2)
lines(c(2,2),c(0,3),lty=2)
lines(c(-1,6),c(1.61,1.61),lty=2)
lines(c(-1,6),c(1.675,1.675),lty=2)
lines(c(-1,6),c(1.74,1.74),lty=2)
lines(c(-1,6),c(1.91,1.91),lty=2)
for(i in is){
  lines(get(paste("anaRes_TUsRKyoto1912_",i,sep=""))$alpha,get(paste("anaRes_TUsRKyoto1912_",i,sep=""))$falpha)
  lines(get(paste("anaRes_DLA1_noise1_",i,sep=""))$alpha,get(paste("anaRes_DLA1_noise1_",i,sep=""))$falpha,col=5)
  lines(get(paste("anaRes_DLA15_noise1_",i,sep=""))$alpha,get(paste("anaRes_DLA15_noise1_",i,sep=""))$falpha,col=8)
}
lines(anaRes_testC2A4noise2$alpha,anaRes_testC2A4noise2$falpha,col=colorp[3],lty=1,lwd=2)
lines(anaRes_testC5A4B3noise2$alpha,anaRes_testC5A4B3noise2$falpha,col=colorp[2],lty=1,lwd=2)
lines(anaRes_testC20A05Brnoise2$alpha,anaRes_testC20A05Brnoise2$falpha,col=colorp[5],lty=1,lwd=2)
lines(anaRes_testC30A2Brnoise2$alpha,anaRes_testC30A2Brnoise2$falpha,col=colorp[1],lty=1,lwd=2)
lines(anaRes_testC10A5Brnoise2$alpha,anaRes_testC10A5Brnoise2$falpha,col=colorp[4],lty=1,lwd=2)
lines(anaRes_DLA1$alpha,anaRes_DLA1$falpha,col="aquamarine4",lwd=2)
lines(anaRes_DLA15$alpha,anaRes_DLA15$falpha,col="chartreuse2",lwd=2)
points(anaRes_Kyoto1912$alpha,anaRes_Kyoto1912$falpha,cex=0.75,col=2)
legend(4.32,2.08,c("C30A2B","C5A4B","C2A4","C10A5B","C20A0.5B","DLA1 ranked","DLA1/.5 ranked","U","DLA1+noise1","DLA1/.5+noise1","Real Kyoto"),
       lty=c(rep(1,10),0),lwd=c(rep(2,7),1,1,1,0),pch=c(rep(NA,10),1),pt.cex=c(rep(0,10),0.75),cex=0.6,
       col=c(colorp[1],colorp[2],colorp[3],colorp[4],colorp[5],"aquamarine4","chartreuse2",1,5,8,2))
text(0.05,1.96,"1.91")
text(0.05,1.79,"1.74")
axis(2,labels="1.675",1.675,las=2)
#text(0.4,1.725,"1.675")
text(0.05,1.56,"1.61")
rect(xleft=-1, ybottom=-0.1, xright=6, ytop=0, density = NULL, angle = 45,
     col = 0, border = NULL, lty = 0, lwd = par("lwd"))
box(which = "plot", lty = "solid")
axis(1,outer=T)


##################################
### 1912 - Price distributions ###
##################################

### Building the distributions
distrib <- workingKyoto1912$Price[which(workingKyoto1912$Price > 0 & workingKyoto1912$Category == "Residential")]

avg <- mean(distrib)
stdd <- sd(distrib)

distribK <- c(distrib,rep(0,256*256-length(distrib)))
distribU <- runif(length(distrib),0,10000)
distribU <- c(distribU,rep(0,256*256-length(distrib)))
distribTN <- pmax(0,rnorm(500*500,avg*13,stdd/4.2))
distribTNp <- distribTN[which(distribTN > 0)]
distribTN <- sample(distribTNp,length(distrib))
distribTN <- c(distribTN,rep(0,256*256-length(distrib)))
distribP <- rpareto(length(distrib),avg,2.8)
distribP <- c(distribP,rep(0,256*256-length(distrib)))

avg <- mean(distrib)
stdd <- sd(distrib)

distribKp <- distribK[which(distribK > 0)]
distribUp <- distribU[which(distribU > 0)]
distribTNp <- distribTN[which(distribTN > 0)]
distribPp <- distribP[which(distribP > 0 & distribP < 15000)]
distribPp <- distribP[which(distribP > 0)]

### Visuals
h <- hist(log(distribKp),breaks=1000,freq=F,plot=F)
plot(h$mids,h$counts,type='h',xaxt="n",xlab="Price (�)",ylab="Counts",cex.lab=1.3,cex.axis=1.3)
axis(1, at=c(log(1),log(100),log(10000),log(1000000)), labels=c("1","10^2","10^4","10^6"),cex.axis=1.3,cex.lab=1.3)
xfit <- seq(min(log(distribKp)),max(log(distribKp)),length=1000) 
yfit <- dnorm(xfit,mean=mean(log(distribKp)),sd=sd(log(distribKp))) 
yfit <- yfit*diff(h$mids[1:2])*length(log(distribKp)) 
lines(xfit, yfit, col="red", lwd=2)

hU <- hist(distribUp,breaks=1000,freq=F,plot=F)
plot(hU$mids,hU$counts,type='h',xlab="Price (�)",ylab="Counts",cex.lab=1.3,cex.axis=1.3)

hTN <- hist(distribTNp,breaks=1000,plot=F)
plot(hTN$mids,hTN$counts,type='h',xlab="Price (�)",ylab="Counts",cex.lab=1.3,cex.axis=1.3)

hP <- hist(distribPp,breaks=1000,plot=F)
plot(hP$mids,hP$counts,type='h',xlab="Price (�)",ylab="Counts",cex.lab=1.3,cex.axis=1.3)

### Spectra: real Kyoto
MX <- c(566000,574000,256)
MY <- c(3869000,3879000,256)

workingDF <- data.frame(X=X1912,Y=Y1912,Z=Z1912)
workingDF <- workingDF[order(workingDF$Z),]
X <- workingDF$X
Y <- workingDF$Y

for(i in 1:50){
  assign(paste("grid_",i,sep=""),randtoGrid(X,Y,sort(runif(nrow(workingDF),0,10000),decr=F),MX,MY,fun="sum"))
  assign(paste("anaRes_KU_",i,sep=""),MMoment_MGBox(get(paste("grid_",i,sep="")),S,q,D0D1D2(get(paste("grid_",i,sep="")),S)[1]))
}

for(i in 1:50){
  distribTN <- pmax(0,rnorm(500*500,avg*13,stdd/4.2))
  distribTNp <- distribTN[which(distribTN > 0)]
  distribTN <- sample(distribTNp,nrow(workingDF))
  assign(paste("grid_",i,sep=""),randtoGrid(X,Y,sort(distribTN,decr=F),MX,MY,fun="sum"))
  assign(paste("anaRes_KTN_",i,sep=""),MMoment_MGBox(get(paste("grid_",i,sep="")),S,q,D0D1D2(get(paste("grid_",i,sep="")),S)[1]))
}

for(i in 1:50){
  assign(paste("grid_",i,sep=""),randtoGrid(X,Y,sort(rpareto(nrow(workingDF),avg,2.8),decr=F),MX,MY,fun="sum"))
  assign(paste("anaRes_KP_",i,sep=""),MMoment_MGBox(get(paste("grid_",i,sep="")),S,q,D0D1D2(get(paste("grid_",i,sep="")),S)[1]))
}

plot(anaRes_TUsRU_1$alpha,anaRes_TUsRU_1$falpha,ylim=c(0,2),pch="", xlim=c(0,5),xlab=expression(alpha),ylab=expression(paste("f(",alpha,")")))
lines(c(-1,8),c(1.61,1.61),col=1,lty=2)
lines(-1:3,-1:3,col=1,lty=2)
lines(c(2,2),c(-1,3),lty=2)
points(anaRes_Kyoto1912$alpha,anaRes_Kyoto1912$falpha,cex=0.75,col=2)
for(i in 1:50){
  lines(get(paste("anaRes_KU_",i,sep=""))$alpha,get(paste("anaRes_KU_",i,sep=""))$falpha,col=8)
  lines(get(paste("anaRes_KTN_",i,sep=""))$alpha,get(paste("anaRes_KTN_",i,sep=""))$falpha,col=5)
  lines(get(paste("anaRes_KP_",i,sep=""))$alpha,get(paste("anaRes_KP_",i,sep=""))$falpha,col="chartreuse2")
}
legend(3.16,2.08,legend=c("Kyoto1912 x U (x50)","Kyoto1912 x TN (x50)","Kyoto1912 x P (x50)","Kyoto (land, 1912)"),lty=c(1,1,1,0),pch=c(NA,NA,NA,1),col=c(8,5,"chartreuse2",2),pt.cex=c(1,1,1,0.75),cex=1.2)
text(0.1,1.68,"1.61",col=1)
rect(xleft=-1, ybottom=-0.1, xright=6, ytop=0, density = NULL, angle = 45,
     col = 0, border = NULL, lty = 0, lwd = par("lwd"))
box(which = "plot", lty = "solid")
axis(1,outer=T)

### Spectra: uniform grid
for(i in 1:50){
  distribU <- runif(length(distrib),0,10000)
  distribU <- c(distribU,rep(0,256*256-length(distrib)))
  distribU <- sample(distribU)
  assign(paste("grid_",i,sep=""),matrix(distribU,nrow=256,ncol=256))
  assign(paste("anaRes_UU_",i,sep=""),MMoment_MGBox(get(paste("grid_",i,sep="")),S,q,D0D1D2(get(paste("grid_",i,sep="")),S)[1]))
}

for(i in 1:50){
  distribTN <- pmax(0,rnorm(500*500,avg*13,stdd/4.2))
  distribTNp <- distribTN[which(distribTN > 0)]
  distribTN <- sample(distribTNp,length(distrib))
  distribTN <- c(distribTN,rep(0,256*256-length(distrib)))
  distribTN <- sample(distribTN)
  assign(paste("grid_",i,sep=""),matrix(distribTN,nrow=256,ncol=256))
  assign(paste("anaRes_UTN_",i,sep=""),MMoment_MGBox(get(paste("grid_",i,sep="")),S,q,D0D1D2(get(paste("grid_",i,sep="")),S)[1]))
}

for(i in 1:50){
  distribP <- rpareto(length(distrib),avg,2.8)
  distribP <- c(distribP,rep(0,256*256-length(distrib)))
  distribP <- sample(distribP)
  assign(paste("grid_",i,sep=""),matrix(distribP,nrow=256,ncol=256))
  assign(paste("anaRes_UP_",i,sep=""),MMoment_MGBox(get(paste("grid_",i,sep="")),S,q,D0D1D2(get(paste("grid_",i,sep="")),c(1,2,8))[1]))
}

plot(anaRes_UU_1$alpha,anaRes_UU_1$falpha,ylim=c(0,2),pch="", xlim=c(0,5),xlab=expression(alpha),ylab=expression(paste("f(",alpha,")")))
lines(c(-1,8),c(1.91,1.91),col=1,lty=2)
lines(c(-1,8),c(1.61,1.61),lty=2)
lines(-1:3,-1:3,col=1,lty=2)
lines(c(2,2),c(-1,3),lty=2)
points(anaRes_Kyoto1912$alpha,anaRes_Kyoto1912$falpha,cex=0.75,col=2)
for(i in 1:50){
  lines(get(paste("anaRes_TUsRKyoto1912_",i,sep=""))$alpha,get(paste("anaRes_TUsRKyoto1912_",i,sep=""))$falpha)
  lines(get(paste("anaRes_UU_",i,sep=""))$alpha,get(paste("anaRes_UU_",i,sep=""))$falpha,col=8)
  lines(get(paste("anaRes_UTN_",i,sep=""))$alpha,get(paste("anaRes_UTN_",i,sep=""))$falpha,col=5)
  lines(get(paste("anaRes_UTN_",i,sep=""))$alpha,get(paste("anaRes_UTN_",i,sep=""))$falpha,col="chartreuse2")
}
points
legend(3.64,2.08,legend=c("U x U (x50)","U x TN (x50)","U x P (x50)","U x Kyoto1912","Kyoto real"),lty=c(1,1,1,1,0),pch=c(NA,NA,NA,NA,1),col=c(8,5,"chartreuse2",1,2),pt.cex=c(0,0,0,0,0.75),cex=1.2)
text(0.1,1.98,"1.91",col=1)
text(0.1,1.68,"1.61",col=1)
rect(xleft=-1, ybottom=-0.1, xright=6, ytop=0, density = NULL, angle = 45,
     col = 0, border = NULL, lty = 0, lwd = par("lwd"))
box(which = "plot", lty = "solid")
axis(1,outer=T)


######################################
### 2012 - Real spectrum & Spatial ###
######################################

X2012 <- workingKyoto2014$X[which(workingKyoto2014$Price > 0)]
Y2012 <- workingKyoto2014$Y[which(workingKyoto2014$Price > 0)]
Z2012 <- workingKyoto2014$Price[which(workingKyoto2014$Price> 0)]

X2012i <- workingKyoto2014i$X[which(workingKyoto2014i$Price > 0)]
Y2012i <- workingKyoto2014i$Y[which(workingKyoto2014i$Price > 0)]
Z2012i <- workingKyoto2014i$Price[which(workingKyoto2014i$Price > 0)]

MX1 <- c(559000,577000,256)
MY1 <- c(3860000,3884000,256)
MX2 <- c(566000,574000,128)
MY2 <- c(3869000,3879000,128)
MX3 <- c(559000,577000,128)
MY3 <- c(3860000,3884000,128)

grid2012 <- randtoGrid(X2012,Y2012,Z2012,MX1,MY1,fun="sum")
grid2012c <- randtoGrid(X2012,Y2012,Z2012,MX3,MY3,fun="sum")
grid2012i <- randtoGrid(X2012i,Y2012i,Z2012i,MX,MY,fun="sum")
grid2012ic <- randtoGrid(X2012i,Y2012i,Z2012i,MX2,MY2,fun="sum")

### Visuals
meltedgrid2012 <- melt(grid2012)
p1_12 <- ggplot(meltedgrid2012, aes(x = Var2, y = Var1, fill = log(value))) + geom_tile() + theme(legend.position="none",axis.title.y=element_blank(),axis.title.x=element_blank(),axis.text.y=element_blank(),axis.text.x=element_blank(),axis.ticks.y=element_blank(),axis.ticks.x=element_blank(),panel.grid.major = element_blank(),panel.grid.minor = element_blank(),panel.background = element_blank())
meltedgrid2012c <- melt(grid2012c)
p4_12 <- ggplot(meltedgrid2012c, aes(x = Var2, y = Var1, fill = log(value))) + geom_tile() + theme(legend.position="none",axis.title.y=element_blank(),axis.title.x=element_blank(),axis.text.y=element_blank(),axis.text.x=element_blank(),axis.ticks.y=element_blank(),axis.ticks.x=element_blank(),panel.grid.major = element_blank(),panel.grid.minor = element_blank(),panel.background = element_blank())
meltedgrid2012i <- melt(grid2012i)
p2_12 <- ggplot(meltedgrid2012i, aes(x = Var2, y = Var1, fill = log(value))) + geom_tile() + theme(legend.position="none",axis.title.y=element_blank(),axis.title.x=element_blank(),axis.text.y=element_blank(),axis.text.x=element_blank(),axis.ticks.y=element_blank(),axis.ticks.x=element_blank(),panel.grid.major = element_blank(),panel.grid.minor = element_blank(),panel.background = element_blank())
meltedgrid2012ic <- melt(grid2012ic)
p3_12 <- ggplot(meltedgrid2012ic, aes(x = Var2, y = Var1, fill = log(value))) + geom_tile() + theme(legend.position="none",axis.title.y=element_blank(),axis.title.x=element_blank(),axis.text.y=element_blank(),axis.text.x=element_blank(),axis.ticks.y=element_blank(),axis.ticks.x=element_blank(),panel.grid.major = element_blank(),panel.grid.minor = element_blank(),panel.background = element_blank())

multiplot(p2_12,p3_12,cols=2)
dev.off()

multiplot(p1,p1_12,p3_12,cols=3)

### D0, D1, D2
D0D1D2(grid2012i,c(1,2,8))
D0D1D2(grid2012i,c(1,8,16))
Dq_table[3,2:4] <- D0D1D2(grid2012ic,c(1,2,8))
Dq_table[2,2:4] <- D0D1D2(grid2012,c(1,2,8))

### Spectra
anaRes_Kyoto2012 <- MMoment_MGBox(Box_Kyoto2012,S,q,D0D1D2(grid2012,S)[1])
D0D1D2(grid2012,S)[1]

anaRes_Kyoto2012c <- MMoment_MGBox(Box_Kyoto2012c,S,q,D0D1D2(grid2012c,S)[1])
D0D1D2(grid2012c,S)[1]

anaRes_Kyoto2012i <- MMoment_MGBox(Box_Kyoto2012i,S,q,D0D1D2(grid2012i,S)[1])
D0_2012i <- D0D1D2(grid2012i,S)[1]

anaRes_Kyoto2012ic <- MMoment_MGBox(Box_Kyoto2012ic,S,q,D0D1D2(grid2012ic,S)[1])
D0_2012ic <- D0D1D2(grid2012ic,S)[1]

### Plots
plot(anaRes_Kyoto2012ic$alpha,anaRes_Kyoto2012ic$falpha,ylim=c(0,2),xlim=c(0,5),col=4,pch="",cex=0.75,xlab=expression(alpha),ylab=expression(paste("f(",alpha,")")))
lines(0:3,0:3,lwd=1,lty=2,col=1)
lines(c(-1,7),c(D0_2012ic,D0_2012ic),lwd=1,lty=2,col=1)
lines(c(-1,7),c(1.61,1.61),lty=2,col=1)
lines(c(2,2),c(0,3),lty=2)
points(anaRes_Kyoto1912$alpha,anaRes_Kyoto1912$falpha,col=2,cex=0.75)
points(anaRes_Kyoto2012ic$alpha,anaRes_Kyoto2012ic$falpha,col="orange",pch=4,cex=0.75)
points(anaRes_Kyoto2012$alpha,anaRes_Kyoto2012$falpha,col=4,pch=6,cex=0.75)
text(0.1,1.80,"1.73",col=1)
text(0.1,1.54,"1.61",col=1)
legend(3.75,2.08,c("Kyoto 2012 full","Kyoto 2012 part","Kyoto 1912"),pch=c(6,4,1),pt.cex=c(0.75,0.75,0.75),col=c(4,"orange",2),cex=1.2)
rect(xleft=-1, ybottom=-2, xright=6, ytop=0, density = NULL, angle = 45,
     col = 0, border = NULL, lty = 0, lwd = par("lwd"))
box(which = "plot", lty = "solid")

### Shuffling
for(i in 1:50){
  Xi <- runif(length(X2012),min(X2012),max(X2012))
  Yi <- runif(length(Y2012),min(Y2012),max(Y2012))
  grid <- randtoGrid(Xi,Yi,Z2012,MX1,MY1,fun="sum")
  assign(paste("anaRes_Kyoto2012_XYs",i),MMoment_MGBox(grid,S,q,D0D1D2(grid,c(1,2,8))[1]))
}

D0shuf <- rep(0,50)
D1shuf <- rep(0,50)
D2shuf <- rep(0,50)
for(i in 1:50){
  Xi <- runif(length(X2012),min(X2012),max(X2012))
  Yi <- runif(length(Y2012),min(Y2012),max(Y2012))
  grid <- randtoGrid(Xi,Yi,Z2012,MX1,MY1,fun="sum")
  D0shuf[i] <- D0D1D2(grid,c(1,2,8))[1]
  D1shuf[i] <- D0D1D2(grid,c(1,2,8))[2]
  D2shuf[i] <- D0D1D2(grid,c(1,2,8))[3]
}
c(mean(D0shuf),mean(D1shuf),mean(D2shuf))

for(i in 1:1){
  Zi <- sample(Z2012)
  grid <- randtoGrid(X2012,Y2012,Zi,MX1,MY1,fun="sum")
  assign(paste("anaRes_Kyoto2012_Zs",i,sep=""),MMoment_MGBox(grid,S,q,D0D1D2(grid,S)[1]))
}

plot(anaRes_Kyoto2012ic$alpha,anaRes_Kyoto2012ic$falpha,ylim=c(0,2),xlim=c(0,5),col=4,pch="",cex=0.75,xlab=expression(alpha),ylab=expression(paste("f(",alpha,")")))
lines(0:3,0:3,lwd=1,lty=2,col=1)
lines(c(-1,7),c(D0_2012,D0_2012),lwd=1,lty=2,col=1)
lines(c(2,2),c(0,3),lty=2,col=1)
for(i in 1:50){
  lines(get(paste("anaRes_Kyoto2012_Zs",i))$alpha,get(paste("anaRes_Kyoto2012_Zs",i))$falpha,col=8)
}
points(anaRes_Kyoto2012ic$alpha,anaRes_Kyoto2012ic$falpha,col=4,pch=6,cex=0.75)
text(0.1,1.765,"1.70",col=1)
legend(4.2,2.08,c("Price shuffled (x50)","Kyoto (roads, 2012)"),lty=c(1,NA),pch=c(NA,6),col=c(8,4),pt.cex=c(NA,0.75),cex=0.6)
rect(xleft=-1, ybottom=-2, xright=6, ytop=0, density = NULL, angle = 45,
     col = 0, border = NULL, lty = 0, lwd = par("lwd"))
box(which = "plot", lty = "solid")


##################################
### 2012 - Price distributions ###
##################################

### Histograms
distrib2012 <- workingKyoto2014$Price[which(workingKyoto2014$Price > 0)]

distribK2012 <- c(distrib2012,rep(0,256*256-length(distrib2012)))
distribU2012 <- runif(length(distrib2012),min(distrib2012),max(distrib2012))
distribU2012 <- c(distribU2012,rep(0,256*256-length(distrib2012)))
distribTN2012 <- pmax(0,rnorm(500*500,avg2012*6,stdd2012*2))
distribTNp2012 <- distribTN2012[which(distribTN2012 > 0)]
distribTN2012 <- sample(distribTNp2012,length(distrib2012))
distribTN2012 <- c(distribTN2012,rep(0,256*256-length(distrib2012)))
distribP2012 <- rpareto(length(distrib2012),avg2012,2)
distribP2012 <- c(distribP2012,rep(0,256*256-length(distrib2012)))

avg2012 <- mean(distrib2012)
stdd2012 <- sd(distrib2012)

distribKp2012 <- distribK2012[which(distribK2012 > 0)]
distribUp2012 <- distribU2012[which(distribU2012 > 0)]
distribTNp2012 <- distribTN2012[which(distribTN2012 > 0)]
distribPp2012 <- distribP2012[which(distribP2012 > 0 & distribP2012 < 500000000)]
distribPp2012 <- distribP2012[which(distribP2012 > 0)]

h2012 <- hist(log(distribKp2012),breaks=1000,plot=F)
plot(h2012$mids,h2012$counts,type='h',xaxt="n",xlab="Price (�)",ylab="Counts",cex.lab=1.3,cex.axis=1.3)
axis(1, at=c(log(10000000),log(1000000),log(100000000)), labels=c("10^7","10^6","10^8"),cex.axis=1.3,cex.lab=1.3)
xfit <- seq(min(log(distribKp2012)),max(log(distribKp2012)),length=1000) 
yfit <- dnorm(xfit,mean=mean(log(distribKp2012)),sd=sd(log(distribKp2012))) 
yfit <- yfit*diff(h2012$mids[1:2])*length(log(distribKp2012)) 
lines(xfit, yfit, col="red", lwd=2)

hU2012 <- hist(distribUp2012,breaks=1000,plot=F)
plot(hU2012$mids,hU2012$counts,type='h',xlab="Price (�)",ylab="Counts",cex.lab=1.3,cex.axis=1.3)

hTN2012 <- hist(distribTNp2012,breaks=1000,plot=F)
plot(hTN2012$mids,hTN2012$counts,type='h',xlab="Price (�)",ylab="Counts",cex.lab=1.3,cex.axis=1.3)

hP2012 <- hist(distribPp2012,breaks=1000,plot=F)
plot(hP2012$mids,hP2012$counts,type='h',xlab="Price (�)",ylab="Counts",cex.lab=1.3,cex.axis=1.3)

### Spectra: real Kyoto
workingDF <- data.frame(X=X2012,Y=Y2012,Z=Z2012)
workingDF <- workingDF[order(workingDF$Z),]
X <- workingDF$X
Y <- workingDF$Y

for(i in 1:50){
  grid <- randtoGrid(X,Y,sort(runif(nrow(workingDF),min(distrib2012),max(distrib2012)),decr=F),MX1,MY1,fun="sum")
  assign(paste("anaRes_KU2012_",i,sep=""),MMoment_MGBox(grid,S,q,D0D1D2(grid,S)[1]))
}

for(i in 1:50){
  distribTN2012 <- pmax(0,rnorm(500*500,avg2012*6,stdd2012*2))
  distribTNp2012 <- distribTN2012[which(distribTN2012 > 0)]
  distribTN2012 <- sample(distribTNp2012,nrow(workingDF))
  grid <- randtoGrid(X,Y,sort(distribTN2012,decr=F),MX1,MY1,fun="sum")
  assign(paste("anaRes_KTN2012_",i,sep=""),MMoment_MGBox(grid,S,q,D0D1D2(grid,S)[1]))
}

for(i in 1:50){
  grid <- randtoGrid(X,Y,sort(rpareto(nrow(workingDF),avg2012,2),decr=F),MX1,MY1,fun="sum")
  assign(paste("anaRes_KP2012_",i,sep=""),MMoment_MGBox(grid,S,q,D0D1D2(grid,S)[1]))
}

plot(anaRes_TUsRU_1$alpha,anaRes_TUsRU_1$falpha,ylim=c(0,2),pch="", xlim=c(0,5),xlab=expression(alpha),ylab=expression(paste("f(",alpha,")")))
points(anaRes_Kyoto2012$alpha,anaRes_Kyoto2012$falpha,col=4,pch=6,cex=0.75)
lines(c(0,3),c(0,3),lty=2)
lines(c(-1,6),c(1.7,1.7),lty=2)
lines(c(2,2),c(0,3),lty=2)
for(i in 1:50){
  lines(get(paste("anaRes_KU2012_",i,sep=""))$alpha,get(paste("anaRes_KU2012_",i,sep=""))$falpha,col=8)
  lines(get(paste("anaRes_KTN2012_",i,sep=""))$alpha,get(paste("anaRes_KTN2012_",i,sep=""))$falpha,col=5)
  lines(get(paste("anaRes_KP2012_",i,sep=""))$alpha,get(paste("anaRes_KP2012_",i,sep=""))$falpha,col="chartreuse2")
}
legend(3.16,2.08,legend=c("Kyoto2012 x U (x50)","Kyoto2012 x TN (x50)","Kyoto2012 x P (x50)","Kyoto (roads, 2012)"),lty=c(1,1,1,0),pch=c(NA,NA,NA,6),col=c(8,5,"chartreuse2",4),pt.cex=c(1,1,1,0.75),cex=1.2)
rect(xleft=-1, ybottom=-2, xright=6, ytop=0, density = NULL, angle = 45,
     col = 0, border = NULL, lty = 0, lwd = par("lwd"))
text(0,1.77,"1.70")
box(which = "plot", lty = "solid")

### Spectra: uniform grid

for(i in 1:50){
  distribn <- sample(c(distrib2012,rep(0,256*256-length(distrib2012))))
  grid <- matrix(distribn,nrow=256,ncol=256)
  assign(paste("anaRes_UK2012_",i,sep=""),MMoment_MGBox(grid,S,q,D0D1D2(grid,S)[1]))
}

for(i in 1:50){
  distribU <- runif(length(distrib2012),min(distrib2012),max(distrib2012))
  distribU <- c(distribU,rep(0,256*256-length(distrib2012)))
  distribU <- sample(distribU)
  grid <- matrix(distribU,nrow=256,ncol=256)
  assign(paste("anaRes_UU2012_",i,sep=""),MMoment_MGBox(grid,S,q,D0D1D2(grid,S)[1]))
}

for(i in 1:50){
  distribTN2012 <- pmax(0,rnorm(500*500,avg2012*6,stdd2012*2))
  distribTNp2012 <- distribTN2012[which(distribTN2012 > 0)]
  distribTN2012 <- sample(distribTNp2012,length(distrib2012))
  distribTN2012 <- c(distribTN2012,rep(0,256*256-length(distrib2012)))
  distribTN2012<- sample(distribTN2012)
  grid <- matrix(distribTN2012,nrow=256,ncol=256)
  assign(paste("anaRes_UTN2012_",i,sep=""),MMoment_MGBox(grid,S,q,D0D1D2(grid,S)[1]))
}

for(i in 1:50){
  distribP2012 <- rpareto(length(distrib2012),avg2012,2)
  distribP2012 <- c(distribP2012,rep(0,256*256-length(distrib2012)))
  distribP2012 <- sample(distribP2012)
  grid <- matrix(distribP2012,nrow=256,ncol=256)
  assign(paste("anaRes_UP2012_",i,sep=""),MMoment_MGBox(grid,S,q,D0D1D2(grid,S)[1]))
}

plot(anaRes_UU_1$alpha,anaRes_UU_1$falpha,ylim=c(0,2),pch="", xlim=c(0,5),xlab=expression(alpha),ylab=expression(paste("f(",alpha,")")))
points(anaRes_Kyoto2012$alpha,anaRes_Kyoto2012$falpha,col=4,pch=6,cex=0.75)
lines(c(-1,3),c(-1,3),lty=2)
lines(c(-1,6),c(1.7,1.7),lty=2)
lines(c(-1,6),c(1.81,1.81),lty=2)
lines(c(2,2),c(0,3),lty=2)
for(i in 1:50){
  lines(get(paste("anaRes_UK2012_",i,sep=""))$alpha,get(paste("anaRes_UK2012_",i,sep=""))$falpha,col=1)
  lines(get(paste("anaRes_UU2012_",i,sep=""))$alpha,get(paste("anaRes_UU2012_",i,sep=""))$falpha,col=8)
  lines(get(paste("anaRes_UTN2012_",i,sep=""))$alpha,get(paste("anaRes_UTN2012_",i,sep=""))$falpha,col=5)
  lines(get(paste("anaRes_UP2012_",i,sep=""))$alpha,get(paste("anaRes_UP2012_",i,sep=""))$falpha,col="chartreuse2")
}
legend(3.3,2.08,legend=c("U x U (x50)","U x TN (x50)","U x P (x50)","U x Kyoto2012 (x50)","Kyoto (roads, 2012)"),lty=c(1,1,1,1,0),pch=c(NA,NA,NA,NA,6),col=c(8,5,"chartreuse2",1,4),pt.cex=c(0,0,0,0,0.75),cex=1.2)
rect(xleft=-1, ybottom=-2, xright=6, ytop=0, density = NULL, angle = 45,
     col = 0, border = NULL, lty = 0, lwd = par("lwd"))
text(0,1.63,"1.70")
text(0,1.88,"1.81")
box(which = "plot", lty = "solid")


############################
### Classical indicators ###
############################

# 1912

X1912i <- workingKyoto1912$X[which(workingKyoto1912$Price < max(workingKyoto1912$Price) & workingKyoto1912$Price > 0 & workingKyoto1912$Category == "Residential")]
Y1912i <- workingKyoto1912$Y[which(workingKyoto1912$Price < max(workingKyoto1912$Price) & workingKyoto1912$Price > 0 & workingKyoto1912$Category == "Residential")]
Z1912i <- workingKyoto1912$Price[which(workingKyoto1912$Price < max(workingKyoto1912$Price) & workingKyoto1912$Price > 0 & workingKyoto1912$Category == "Residential")]

X <- rep(1:256,256)
Y <- floor(0:(256*256-1)/256) + 1

class1912 <- classIneqMeas(X1912,Y1912,Z1912,10,10,4)
class1912i <- classIneqMeas(X1912i,Y1912i,Z1912i,10,10,4)
class1912U <- classIneqMeas(X1912,Y1912,sort(runif(length(Z1912),min(Z1912),max(Z1912)),decreasing=F),10,10,4)
class1912TN <- classIneqMeas(X1912,Y1912,sort(distribTN1912,decreasing=F),10,10,4)
class1912P <- classIneqMeas(X1912,Y1912,sort(rpareto(length(Z1912),avg1912,2),decreasing=F),10,10,4)
class1912US <- classIneqMeas(runif(length(Z1912),min(X1912),max(X1912)),runif(length(Z1912),min(Y1912),max(Y1912)),Z1912,10,10,4)
class1912C1A4 <- classIneqMeas(X,Y,PDranksC1A4,10,10,4)
class1912C5A1B3 <- classIneqMeas(X,Y,PDranksC5A1B3,10,10,4)
class1912PDLA1 <- classIneqMeas(DLA1$XCoord,DLA1$YCoord,sample(workingKyoto1912$Price[part], nrow(DLA1)),10,10,4)
class1912PDLA3 <- classIneqMeas(DLA3$XCoord,DLA3$YCoord,sample(workingKyoto1912$Price[part], nrow(DLA3)),10,10,4)

# 2012
distribTN2012 <- pmax(0,rnorm(500*500,avg2012*6,stdd2012*2))
distribTNp2012 <- distribTN2012[which(distribTN2012 > 0)]
distribTN2012 <- sample(distribTNp2012,length(Z2012))

class2012 <- classIneqMeas(X2012,Y2012,Z2012,10,10,4)
class2012i <- classIneqMeas(X2012i,Y2012i,Z2012i,10,10,4)
class2012shuf <- classIneqMeas(runif(length(X2012),min(X2012),max(X2012)),runif(length(Y2012),min(Y2012),max(Y2012)),Z2012,10,10,4)
class2012U <- classIneqMeas(X2012,Y2012,sort(runif(length(Z2012),min(Z2012),max(Z2012)),decreasing=F),10,10,4)
class2012TN <- classIneqMeas(X2012,Y2012,sort(distribTN2012,decreasing=F),10,10,4)
class2012P <- classIneqMeas(X2012,Y2012,sort(rpareto(length(Z2012),avg2012,2),decreasing=F),10,10,4)
